# Supplementary material for: Global patterns and impacts of El Niño events on coral reefs: A meta-analysis
Source: PLoS One. 2018 Feb 5;13(2):e0190957. doi: 10.1371/journal.pone.0190957 (PMC5798774; doi:10.1371/journal.pone.0190957)
Supplement: S2 Table — ACC is accession number, which is unique to each manuscript/study returned from the Web of Science search. Manuscript metadata included author, year, page number, and which parameter was measured in the study. Coral taxonomic data included whether hard or soft coral were measured ('Hard.Soft.Coral'), the order of coral studied, the coral family, genus, and species. Survey method is described in 'Method' and 'Method.simple', and survey date information is located in 'Month.Before', 'Month.During.After', 'Year.Before', 'Year.During.After', 'Day.Sampled', 'Month.Sampled', 'Year.Sampled', 'Date.Sampled', and 'Date.Sampled.Type'. Which El Niño/La Niña event event was surveyed is recorded in 'El.Nino', 'El.Nino.simple', 'La.Nina', and 'La.Nina.simple'. Measurement time periods are denoted in 'Measured.Before', 'Measured.During', 'Measured.After.0.6months', 'Measured.Duringto6mo', and 'Measured.After.6months.2years'. Depth and location data are located in 'Depth', and 'Lat.dec', 'Lat.abs', 'Long.dec', 'Ocean', 'Region', 'Ocean.Region.simple', and 'Location'. Data extraction details included where in the manuscript the data was extracted from ('Source'), whether data was extracted using Graph Click or from the text/table (Y and N respectively, 'Graphclick'), what the originally measured units are ('Units.original'). Measured values, error, and sample size are reported in 'Mean_Cover_Before', 'SE_Cover_Before', 'SD_Cover_Before', 'Mean_Cover_Resp', 'SE_Cover_Resp', 'SD_Cover_Resp', 'Mean_Bleaching_Before', 'SE_Bleaching_Before', 'SD_Bleaching_Before', 'Mean_Bleaching_Resp', 'SE_Bleaching_Resp', 'SD_Bleaching_Resp', 'N_Before', and 'N_During.After'. Derived satellite data are defined in Table 1, and include the maximum degree heating week experienced at the time of sampling ('MaxDHW'), time between maximum degree heating week and sampling period ('TimeLag'), long-term mean temperature ('SSTmean'), and long-term temperature variability ('SSTvar'). (CSV) [file pone.0190957.s002.csv]

	ACC	Author	Year	Page.number	Parameter	Hard.Soft.Coral	Order	Hard.Soft.Coral.Order	Family	fam.comm	Genus	Species	Method	Method.simple	Lab.field	Time.series	Month.Before	Month.During.After	Year.Before	Year.During.After	Day.Sampled	Month.Sampled	Year.Sampled	Date.Sampled	Date.Sampled.Type	El.Nino	El.Nino.simple	La.Nina	La.Nina.simple	Measured.Before	Measured.During	Measured.After.0.6months	Measured.Duringto6mo	Measured.After.6months.2years	Depth	Latitude	Longitude	Lat.dec	Lat.abs	Long.dec	Ocean	Region	Ocean.Region	Ocean.Region.simple	Location	Source	Graphclick	Units.original	Mean_Cover_Before
1	4	Smith et al.	2014	1	Cover	Hard	Anthoathecata	Hard.Anthoathecata	Milleporidae	family	Millepora	intricata	Visual estimate-chain transects	Visual	Field	Y	NA	NA	1981	1983	18	Mar	1983	18-Mar-83	exact	82/83	1983		NA	Y	Y		Y		2-5 m	8N	82W	8	8	-82	Pacific	Eastern	Pacific.Eastern	Pacific.Eastern	Uva & Secas Islands, Gulf of Chirique, Republic of Panama	Figure 2.b	Y	% cover	0.147
2	4	Smith et al.	2014	3	Cover	Hard	Anthoathecata	Hard.Anthoathecata	Milleporidae	family	Millepora	intricata	Visual estimate-chain transects	Visual	Field	Y	NA	NA	1981	1984	25	Jan	1985	25-Jan-85	exact	82/83	1983		NA	Y				Y	2-5 m	8N	82W	8	8	-82	Pacific	Eastern	Pacific.Eastern	Pacific.Eastern	Uva & Secas Islands, Gulf of Chirique, Republic of Panama	Figure 2.b	Y	% cover	0.147
3	4	Smith et al.	2014	4	Cover	Hard	Anthoathecata	Hard.Anthoathecata	Milleporidae	family	Millepora	platyphylla	Visual estimate-chain transects	Visual	Field	Y	NA	NA	1981	1983	18	Mar	1983	18-Mar-83	exact	82/83	1983		NA	Y	Y		Y		2-5 m	8N	82W	8	8	-82	Pacific	Eastern	Pacific.Eastern	Pacific.Eastern	Uva & Secas Islands, Gulf of Chirique, Republic of Panama	Figure 2.b	Y	% cover	0.727
4	4	Smith et al.	2014	6	Cover	Hard	Anthoathecata	Hard.Anthoathecata	Milleporidae	family	Millepora	platyphylla	Visual estimate-chain transects	Visual	Field	Y	NA	NA	1981	1984	25	Jan	1985	25-Jan-85	exact	82/83	1983		NA	Y				Y	2-5 m	8N	82W	8	8	-82	Pacific	Eastern	Pacific.Eastern	Pacific.Eastern	Uva & Secas Islands, Gulf of Chirique, Republic of Panama	Figure 2.b	Y	% cover	0.727
5	25	Kelmo and Atrill	2013	17	Bleaching	Hard	Scleractinia	Hard.Scleractinia	Agariciidae	family	Agaricia	agaricites	Visual estimates (1 m quadrats)	Visual	Field	Y	April/May	April/May	1997	1998	1	May	1998	01-May-98	estimated	97/98	1998		NA	Y	Y		Y		10-20 m	12.636S	38.046W	-12.636	12.636	-38.046	Atlantic	Western	Atlantic.Western	Atlantic.Western	Bahia, Brazil	Figure 2.a	Y	% bleached	NA
6	25	Kelmo and Atrill	2013	18	Bleaching	Hard	Scleractinia	Hard.Scleractinia	Agariciidae	family	Agaricia	agaricites	Visual estimates (1 m quadrats)	Visual	Field	Y	April/May	April/May	1997	1999	1	May	1999	01-May-99	estimated	97/98	1998		NA	Y				Y	10-20 m	12.636S	38.046W	-12.636	12.636	-38.046	Atlantic	Western	Atlantic.Western	Atlantic.Western	Bahia, Brazil	Figure 2.a	Y	% bleached	NA
7	25	Kelmo and Atrill	2013	19	Bleaching	Hard	Scleractinia	Hard.Scleractinia	Siderastreidae	family	Siderastrea	stellata	Visual estimates (1 m quadrats)	Visual	Field	Y	April/May	April/May	1997	1998	1	May	1998	01-May-98	estimated	97/98	1998		NA	Y	Y		Y		10-20 m	12.636S	38.046W	-12.636	12.636	-38.046	Atlantic	Western	Atlantic.Western	Atlantic.Western	Bahia, Brazil	Figure 2.b	Y	% bleached	NA
8	25	Kelmo and Atrill	2013	20	Bleaching	Hard	Scleractinia	Hard.Scleractinia	Siderastreidae	family	Siderastrea	stellata	Visual estimates (1 m quadrats)	Visual	Field	Y	April/May	April/May	1997	1999	1	May	1999	01-May-99	estimated	97/98	1998		NA	Y				Y	10-20 m	12.636S	38.046W	-12.636	12.636	-38.046	Atlantic	Western	Atlantic.Western	Atlantic.Western	Bahia, Brazil	Figure 2.b	Y	% bleached	NA
9	25	Kelmo and Atrill	2013	21	Bleaching	Hard	Scleractinia	Hard.Scleractinia	Poritidae	family	Porites	astreoides	Visual estimates (1 m quadrats)	Visual	Field	Y	April/May	April/May	1997	1998	1	May	1998	01-May-98	estimated	97/98	1998		NA	Y	Y		Y		10-20 m	12.636S	38.046W	-12.636	12.636	-38.046	Atlantic	Western	Atlantic.Western	Atlantic.Western	Bahia, Brazil	Figure 2.c	Y	% bleached	NA
10	25	Kelmo and Atrill	2013	22	Bleaching	Hard	Scleractinia	Hard.Scleractinia	Poritidae	family	Porites	astreoides	Visual estimates (1 m quadrats)	Visual	Field	Y	April/May	April/May	1997	1999	1	May	1999	01-May-99	estimated	97/98	1998		NA	Y				Y	10-20 m	12.636S	38.046W	-12.636	12.636	-38.046	Atlantic	Western	Atlantic.Western	Atlantic.Western	Bahia, Brazil	Figure 2.c	Y	% bleached	NA
11	25	Kelmo and Atrill	2013	23	Bleaching	Hard	Scleractinia	Hard.Scleractinia	Mussidae	family	Favia	gravida	Visual estimates (1 m quadrats)	Visual	Field	Y	April/May	April/May	1997	1998	1	May	1998	01-May-98	estimated	97/98	1998		NA	Y	Y		Y		10-20 m	12.636S	38.046W	-12.636	12.636	-38.046	Atlantic	Western	Atlantic.Western	Atlantic.Western	Bahia, Brazil	Figure 2.d	Y	% bleached	NA
12	25	Kelmo and Atrill	2013	24	Bleaching	Hard	Scleractinia	Hard.Scleractinia	Mussidae	family	Favia	gravida	Visual estimates (1 m quadrats)	Visual	Field	Y	April/May	April/May	1997	1999	1	May	1999	01-May-99	estimated	97/98	1998		NA	Y				Y	10-20 m	12.636S	38.046W	-12.636	12.636	-38.046	Atlantic	Western	Atlantic.Western	Atlantic.Western	Bahia, Brazil	Figure 2.d	Y	% bleached	NA
13	25	Kelmo and Atrill	2013	25	Bleaching	Hard	Scleractinia	Hard.Scleractinia	Montastraeidae	family	Montastraea	cavernosa	Visual estimates (1 m quadrats)	Visual	Field	Y	April/May	April/May	1997	1998	1	May	1998	01-May-98	estimated	97/98	1998		NA	Y	Y		Y		10-20 m	12.636S	38.046W	-12.636	12.636	-38.046	Atlantic	Western	Atlantic.Western	Atlantic.Western	Bahia, Brazil	Figure 2.e	Y	% bleached	NA
14	25	Kelmo and Atrill	2013	26	Bleaching	Hard	Scleractinia	Hard.Scleractinia	Montastraeidae	family	Montastraea	cavernosa	Visual estimates (1 m quadrats)	Visual	Field	Y	April/May	April/May	1997	1999	1	May	1999	01-May-99	estimated	97/98	1998		NA	Y				Y	10-20 m	12.636S	38.046W	-12.636	12.636	-38.046	Atlantic	Western	Atlantic.Western	Atlantic.Western	Bahia, Brazil	Figure 2.e	Y	% bleached	NA
15	25	Kelmo and Atrill	2013	27	Bleaching	Hard	Scleractinia	Hard.Scleractinia	Mussidae	family	Mussismilia	braziliensis	Visual estimates (1 m quadrats)	Visual	Field	Y	April/May	April/May	1997	1998	1	May	1998	01-May-98	estimated	97/98	1998		NA	Y	Y		Y		10-20 m	12.636S	38.046W	-12.636	12.636	-38.046	Atlantic	Western	Atlantic.Western	Atlantic.Western	Bahia, Brazil	Figure 2.f	Y	% bleached	NA
16	25	Kelmo and Atrill	2013	28	Bleaching	Hard	Scleractinia	Hard.Scleractinia	Mussidae	family	Mussismilia	braziliensis	Visual estimates (1 m quadrats)	Visual	Field	Y	April/May	April/May	1997	1999	1	May	1999	01-May-99	estimated	97/98	1998		NA	Y				Y	10-20 m	12.636S	38.046W	-12.636	12.636	-38.046	Atlantic	Western	Atlantic.Western	Atlantic.Western	Bahia, Brazil	Figure 2.f	Y	% bleached	NA
17	25	Kelmo and Atrill	2013	29	Bleaching	Hard	Scleractinia	Hard.Scleractinia	Mussidae	family	Mussismilia	hispida	Visual estimates (1 m quadrats)	Visual	Field	Y	April/May	April/May	1997	1998	1	May	1998	01-May-98	estimated	97/98	1998		NA	Y	Y		Y		10-20 m	12.636S	38.046W	-12.636	12.636	-38.046	Atlantic	Western	Atlantic.Western	Atlantic.Western	Bahia, Brazil	Figure 2.g	Y	% bleached	NA
18	25	Kelmo and Atrill	2013	30	Bleaching	Hard	Scleractinia	Hard.Scleractinia	Mussidae	family	Mussismilia	hispida	Visual estimates (1 m quadrats)	Visual	Field	Y	April/May	April/May	1997	1999	1	May	1999	01-May-99	estimated	97/98	1998		NA	Y				Y	10-20 m	12.636S	38.046W	-12.636	12.636	-38.046	Atlantic	Western	Atlantic.Western	Atlantic.Western	Bahia, Brazil	Figure 2.g	Y	% bleached	NA
19	25	Kelmo and Atrill	2013	31	Bleaching	Hard	Scleractinia	Hard.Scleractinia	Mussidae	family	Mussismilia	harttii	Visual estimates (1 m quadrats)	Visual	Field	Y	April/May	April/May	1997	1998	1	May	1998	01-May-98	estimated	97/98	1998		NA	Y	Y		Y		10-20 m	12.636S	38.046W	-12.636	12.636	-38.046	Atlantic	Western	Atlantic.Western	Atlantic.Western	Bahia, Brazil	Figure 2.h	Y	% bleached	NA
20	25	Kelmo and Atrill	2013	32	Bleaching	Hard	Scleractinia	Hard.Scleractinia	Mussidae	family	Mussismilia	harttii	Visual estimates (1 m quadrats)	Visual	Field	Y	April/May	April/May	1997	1999	1	May	1999	01-May-99	estimated	97/98	1998		NA	Y				Y	10-20 m	12.636S	38.046W	-12.636	12.636	-38.046	Atlantic	Western	Atlantic.Western	Atlantic.Western	Bahia, Brazil	Figure 2.h	Y	% bleached	NA
21	35	Ruzicka et al.	2013	1	Cover	Hard	Scleractinia	Hard.Scleractinia	community	comm	NA	NA	Photo estimates	Photo.Video	Field	Y	May-August	May-August	1996	1997	30	Jun	1997	30-Jun-97	poorly estimated	97/98	1998		NA	Y	Y		Y		NA	25N	81W	25	25	-81	Atlantic	Western	Atlantic.Western	Atlantic.Western	Florida Keys	Figure 2a	Y	% cover	12.494
22	35	Ruzicka et al.	2013	3	Cover	Hard	Scleractinia	Hard.Scleractinia	community	comm	NA	NA	Photo estimates	Photo.Video	Field	Y	May-August	May-August	1996	1999	30	Jun	1999	30-Jun-99	poorly estimated	97/98	1998		NA	Y				Y	NA	25N	81W	25	25	-81	Atlantic	Western	Atlantic.Western	Atlantic.Western	Florida Keys	Figure 2a	Y	% cover	12.494
23	35	Ruzicka et al.	2013	4	Cover	Soft	NA	Soft.NA	community	comm	NA	NA	Photo estimates	Photo.Video	Field	Y	May-August	May-August	1996	1997	30	Jun	1997	30-Jun-97	poorly estimated	97/98	1998		NA	Y	Y		Y		NA	25N	81W	25	25	-81	Atlantic	Western	Atlantic.Western	Atlantic.Western	Florida Keys	Figure 2a	Y	% cover	13.127
24	35	Ruzicka et al.	2013	6	Cover	Soft	NA	Soft.NA	community	comm	NA	NA	Photo estimates	Photo.Video	Field	Y	May-August	May-August	1996	1999	30	Jun	1999	30-Jun-99	poorly estimated	97/98	1998		NA	Y				Y	NA	25N	81W	25	25	-81	Atlantic	Western	Atlantic.Western	Atlantic.Western	Florida Keys	Figure 2a	Y	% cover	13.127
25	35	Ruzicka et al.	2013	7	Cover	Hard	Scleractinia	Hard.Scleractinia	Mussidae	family	Colpophyllia	natans	Photo estimates	Photo.Video	Field	Y	May-August	May-August	1996	1997	30	Jun	1997	30-Jun-97	poorly estimated	97/98	1998		NA	Y	Y		Y		NA	25N	81W	25	25	-81	Atlantic	Western	Atlantic.Western	Atlantic.Western	Florida Keys	Figure 3a	Y	% cover	0.554
26	35	Ruzicka et al.	2013	9	Cover	Hard	Scleractinia	Hard.Scleractinia	Mussidae	family	Colpophyllia	natans	Photo estimates	Photo.Video	Field	Y	May-August	May-August	1996	1999	30	Jun	1999	30-Jun-99	poorly estimated	97/98	1998		NA	Y				Y	NA	25N	81W	25	25	-81	Atlantic	Western	Atlantic.Western	Atlantic.Western	Florida Keys	Figure 3a	Y	% cover	0.554
27	35	Ruzicka et al.	2013	10	Cover	Hard	Scleractinia	Hard.Scleractinia	Montastraeidae	family	Montastraea	cavernosa	Photo estimates	Photo.Video	Field	Y	May-August	May-August	1996	1997	30	Jun	1997	30-Jun-97	poorly estimated	97/98	1998		NA	Y	Y		Y		NA	25N	81W	25	25	-81	Atlantic	Western	Atlantic.Western	Atlantic.Western	Florida Keys	Figure 3a	Y	% cover	1.706
28	35	Ruzicka et al.	2013	12	Cover	Hard	Scleractinia	Hard.Scleractinia	Montastraeidae	family	Montastraea	cavernosa	Photo estimates	Photo.Video	Field	Y	May-August	May-August	1996	1999	30	Jun	1999	30-Jun-99	poorly estimated	97/98	1998		NA	Y				Y	NA	25N	81W	25	25	-81	Atlantic	Western	Atlantic.Western	Atlantic.Western	Florida Keys	Figure 3a	Y	% cover	1.706
29	35	Ruzicka et al.	2013	13	Cover	Hard	Scleractinia	Hard.Scleractinia	Poritidae	family	Porites	astreoides	Photo estimates	Photo.Video	Field	Y	May-August	May-August	1996	1997	30	Jun	1997	30-Jun-97	poorly estimated	97/98	1998		NA	Y	Y		Y		NA	25N	81W	25	25	-81	Atlantic	Western	Atlantic.Western	Atlantic.Western	Florida Keys	Figure 3a	Y	% cover	0.58
30	35	Ruzicka et al.	2013	15	Cover	Hard	Scleractinia	Hard.Scleractinia	Poritidae	family	Porites	astreoides	Photo estimates	Photo.Video	Field	Y	May-August	May-August	1996	1999	30	Jun	1999	30-Jun-99	poorly estimated	97/98	1998		NA	Y				Y	NA	25N	81W	25	25	-81	Atlantic	Western	Atlantic.Western	Atlantic.Western	Florida Keys	Figure 3a	Y	% cover	0.58
31	35	Ruzicka et al.	2013	16	Cover	Hard	Scleractinia	Hard.Scleractinia	Siderastreidae	family	Siderastrea	sidera	Photo estimates	Photo.Video	Field	Y	May-August	May-August	1996	1997	30	Jun	1997	30-Jun-97	poorly estimated	97/98	1998		NA	Y	Y		Y		NA	25N	81W	25	25	-81	Atlantic	Western	Atlantic.Western	Atlantic.Western	Florida Keys	Figure 3a	Y	% cover	1.131
32	35	Ruzicka et al.	2013	18	Cover	Hard	Scleractinia	Hard.Scleractinia	Siderastreidae	family	Siderastrea	sidera	Photo estimates	Photo.Video	Field	Y	May-August	May-August	1996	1999	30	Jun	1999	30-Jun-99	poorly estimated	97/98	1998		NA	Y				Y	NA	25N	81W	25	25	-81	Atlantic	Western	Atlantic.Western	Atlantic.Western	Florida Keys	Figure 3a	Y	% cover	1.131
33	35	Ruzicka et al.	2013	19	Cover	Hard	Scleractinia	Hard.Scleractinia	Merulinidae	family	Orbicella	annularis	Photo estimates	Photo.Video	Field	Y	May-August	May-August	1996	1997	30	Jun	1997	30-Jun-97	poorly estimated	97/98	1998		NA	Y	Y		Y		NA	25N	81W	25	25	-81	Atlantic	Western	Atlantic.Western	Atlantic.Western	Florida Keys	Figure 3a	Y	% cover	4.042
34	35	Ruzicka et al.	2013	21	Cover	Hard	Scleractinia	Hard.Scleractinia	Merulinidae	family	Orbicella	annularis	Photo estimates	Photo.Video	Field	Y	May-August	May-August	1996	1999	30	Jun	1999	30-Jun-99	poorly estimated	97/98	1998		NA	Y				Y	NA	25N	81W	25	25	-81	Atlantic	Western	Atlantic.Western	Atlantic.Western	Florida Keys	Figure 3a	Y	% cover	4.042
35	53	Obura and Mangubhai	2011	1	Cover	Hard	NA	Hard.NA	community	comm	NA	NA	Photo quadrats and visual estimates	Visual.Photo	Field	N	May-July	May-July	2000/2002	2005	15	May	2005	15-May-05	estimated	03-Feb	2003		NA	Y				Y	5-25 m	2.5-5S	170.1-174.8W	-3.117666667	3.117666667	-171.0927333	Pacific	Central	Pacific.Central	Pacific.Central	Phoenix Islands-Enderbury (Lone Palm)	Table 3	N	% cover	77
36	53	Obura and Mangubhai	2011	2	Cover	Hard	NA	Hard.NA	community	comm	NA	NA	Photo quadrats and visual estimates	Visual.Photo	Field	N	May-July	May-July	2000/2002	2005	15	May	2005	15-May-05	estimated	03-Feb	2003		NA	Y				Y	5-25 m	2.5-5S	170.1-174.8W	-3.147583333	3.147583333	-171.07935	Pacific	Central	Pacific.Central	Pacific.Central	Phoenix Islands-Enderbury (Southern Ocean)	Table 3	N	% cover	20.7
37	53	Obura and Mangubhai	2011	3	Cover	Hard	NA	Hard.NA	community	comm	NA	NA	Photo quadrats and visual estimates	Visual.Photo	Field	N	May-July	May-July	2000/2002	2005	15	May	2005	15-May-05	estimated	03-Feb	2003		NA	Y				Y	5-25 m	2.5-5S	170.1-174.8W	-2.813566667	2.813566667	-171.6957167	Pacific	Central	Pacific.Central	Pacific.Central	Phoenix Islands-Kanton (Coral Castles)	Table 3	N	% cover	79.4
38	53	Obura and Mangubhai	2011	4	Cover	Hard	NA	Hard.NA	community	comm	NA	NA	Photo quadrats and visual estimates	Visual.Photo	Field	N	May-July	May-July	2000/2002	2005	15	May	2005	15-May-05	estimated	03-Feb	2003		NA	Y				Y	5-25 m	2.5-5S	170.1-174.8W	-2.780033333	2.780033333	-171.7251667	Pacific	Central	Pacific.Central	Pacific.Central	Phoenix Islands-Kanton (Satellite Beach)	Table 3	N	% cover	71.4
39	53	Obura and Mangubhai	2011	5	Cover	Hard	NA	Hard.NA	community	comm	NA	NA	Photo quadrats and visual estimates	Visual.Photo	Field	N	May-July	May-July	2000/2002	2005	15	May	2005	15-May-05	estimated	03-Feb	2003		NA	Y				Y	5-25 m	2.5-5S	170.1-174.8W	-2.805616667	2.805616667	-171.7206667	Pacific	Central	Pacific.Central	Pacific.Central	Phoenix Islands-Kanton (Six Sticks)	Table 3	N	% cover	41.6
40	53	Obura and Mangubhai	2011	6	Cover	Hard	NA	Hard.NA	community	comm	NA	NA	Photo quadrats and visual estimates	Visual.Photo	Field	N	May-July	May-July	2000/2002	2005	15	May	2005	15-May-05	estimated	03-Feb	2003		NA	Y				Y	5-25 m	2.5-5S	170.1-174.8W	-2.81205	2.81205	-171.71745	Pacific	Central	Pacific.Central	Pacific.Central	Phoenix Islands-Kanton (Weird Eddie)	Table 3	N	% cover	83
41	53	Obura and Mangubhai	2011	7	Cover	Hard	NA	Hard.NA	community	comm	NA	NA	Photo quadrats and visual estimates	Visual.Photo	Field	N	May-July	May-July	2000/2002	2005	15	May	2005	15-May-05	estimated	03-Feb	2003		NA	Y				Y	5-25 m	2.5-5S	170.1-174.8W	-2.82105	2.82105	-171.7154	Pacific	Central	Pacific.Central	Pacific.Central	Phoenix Islands-Kanton (BritGas/PresTayl)	Table 3	N	% cover	28.6
42	53	Obura and Mangubhai	2011	8	Cover	Hard	NA	Hard.NA	community	comm	NA	NA	Photo quadrats and visual estimates	Visual.Photo	Field	N	May-July	May-July	2000/2002	2005	15	May	2005	15-May-05	estimated	03-Feb	2003		NA	Y				Y	5-25 m	2.5-5S	170.1-174.8W	-4.45525	4.45525	-171.2650167	Pacific	Central	Pacific.Central	Pacific.Central	Phoenix Islands- Manra (Harpoon Corner)	Table 3	N	% cover	55.6
43	53	Obura and Mangubhai	2011	9	Cover	Hard	NA	Hard.NA	community	comm	NA	NA	Photo quadrats and visual estimates	Visual.Photo	Field	N	May-July	May-July	2000/2002	2005	15	May	2005	15-May-05	estimated	03-Feb	2003		NA	Y				Y	5-25 m	2.5-5S	170.1-174.8W	-4.436066667	4.436066667	-171.2439	Pacific	Central	Pacific.Central	Pacific.Central	Phoenix Islands- Manra (NorthExp/Lee)	Table 3	N	% cover	26
44	53	Obura and Mangubhai	2011	10	Cover	Hard	NA	Hard.NA	community	comm	NA	NA	Photo quadrats and visual estimates	Visual.Photo	Field	N	May-July	May-July	2000/2002	2005	15	May	2005	15-May-05	estimated	03-Feb	2003		NA	Y				Y	5-25 m	2.5-5S	170.1-174.8W	-4.674616667	4.674616667	-174.5436	Pacific	Central	Pacific.Central	Pacific.Central	Phoenix Islands- Nikumaroro (Amelia's lost causeway)	Table 3	N	% cover	38.2
45	53	Obura and Mangubhai	2011	11	Cover	Hard	NA	Hard.NA	community	comm	NA	NA	Photo quadrats and visual estimates	Visual.Photo	Field	N	May-July	May-July	2000/2002	2005	15	May	2005	15-May-05	estimated	03-Feb	2003		NA	Y				Y	5-25 m	2.5-5S	170.1-174.8W	-4.655583333	4.655583333	-174.54495	Pacific	Central	Pacific.Central	Pacific.Central	Phoenix Islands- Nikumaroro (Nai'a point)	Table 3	N	% cover	25.7
46	53	Obura and Mangubhai	2011	12	Cover	Hard	NA	Hard.NA	community	comm	NA	NA	Photo quadrats and visual estimates	Visual.Photo	Field	N	May-July	May-July	2000/2002	2005	15	May	2005	15-May-05	estimated	03-Feb	2003		NA	Y				Y	5-25 m	2.5-5S	170.1-174.8W	-4.6508	4.6508	-174.5425333	Pacific	Central	Pacific.Central	Pacific.Central	Phoenix Islands- Nikumaroro (Windward wing)	Table 3	N	% cover	58.6
47	53	Obura and Mangubhai	2011	13	Cover	Hard	NA	Hard.NA	community	comm	NA	NA	Photo quadrats and visual estimates	Visual.Photo	Field	N	May-July	May-July	2000/2002	2005	15	May	2005	15-May-05	estimated	03-Feb	2003		NA	Y				Y	5-25 m	2.5-5S	170.1-174.8W	-4.681166667	4.681166667	-174.5401667	Pacific	Central	Pacific.Central	Pacific.Central	Phoenix Islands- Nikumaroro (SWCrnr/Elektra)	Table 3	N	% cover	41
48	53	Obura and Mangubhai	2011	14	Cover	Hard	NA	Hard.NA	community	comm	NA	NA	Photo quadrats and visual estimates	Visual.Photo	Field	N	May-July	May-July	2000/2002	2005	15	May	2005	15-May-05	estimated	03-Feb	2003		NA	Y				Y	5-25 m	2.5-5S	170.1-174.8W	-4.518533333	4.518533333	-172.2269333	Pacific	Central	Pacific.Central	Pacific.Central	Phoenix Islands- Orona (Algae corner)	Table 3	N	% cover	10
49	53	Obura and Mangubhai	2011	15	Cover	Hard	NA	Hard.NA	community	comm	NA	NA	Photo quadrats and visual estimates	Visual.Photo	Field	N	May-July	May-July	2000/2002	2005	15	May	2005	15-May-05	estimated	03-Feb	2003		NA	Y				Y	5-25 m	2.5-5S	170.1-174.8W	-4.49145	4.49145	-172.1822	Pacific	Central	Pacific.Central	Pacific.Central	Phoenix Islands- Orona (Dolphin ledge)	Table 3	N	% cover	40.6
50	53	Obura and Mangubhai	2011	16	Cover	Hard	NA	Hard.NA	community	comm	NA	NA	Photo quadrats and visual estimates	Visual.Photo	Field	N	May-July	May-July	2000/2002	2005	15	May	2005	15-May-05	estimated	03-Feb	2003		NA	Y				Y	5-25 m	2.5-5S	170.1-174.8W	-4.532683333	4.532683333	-172.2158833	Pacific	Central	Pacific.Central	Pacific.Central	Phoenix Islands- Orona (Aerials/backdoor)	Table 3	N	% cover	19.7
51	53	Obura and Mangubhai	2011	17	Cover	Hard	NA	Hard.NA	community	comm	NA	NA	Photo quadrats and visual estimates	Visual.Photo	Field	N	May-July	May-July	2000/2002	2005	15	May	2005	15-May-05	estimated	03-Feb	2003		NA	Y				Y	5-25 m	2.5-5S	170.1-174.8W	-3.726666667	3.726666667	-170.7131667	Pacific	Central	Pacific.Central	Pacific.Central	Phoenix Islands- Rawaki (Clearwater)	Table 3	N	% cover	32.7
52	53	Obura and Mangubhai	2011	18	Cover	Hard	NA	Hard.NA	community	comm	NA	NA	Photo quadrats and visual estimates	Visual.Photo	Field	N	May-July	May-July	2000/2002	2005	15	May	2005	15-May-05	estimated	03-Feb	2003		NA	Y				Y	5-25 m	2.5-5S	170.1-174.8W	-3.720366667	3.720366667	-170.7175667	Pacific	Central	Pacific.Central	Pacific.Central	Phoenix Islands- Rawaki (Deepwater)	Table 3	N	% cover	67.6
53	90	Zapata et al.	2010	1	Cover	NA	NA	NA.NA	community	comm	NA	NA	Photo transects	Photo.Video	Field	Y	September-November	September-November	2001	2002	15	Oct	2002	15-Oct-02	poorly estimated	03-Feb	2003		NA	Y	Y		Y		0.5-4 m below MLLW	2.58N	78.10W	2.952525	2.952525	-78.17796111	Pacific	Eastern	Pacific.Eastern	Pacific.Eastern	Gorgona Island-South Site	Figure 2	Y	% cover	69.939
54	90	Zapata et al.	2010	3	Cover	NA	NA	NA.NA	community	comm	NA	NA	Photo transects	Photo.Video	Field	Y	September-November	September-November	2001	2004	15	Oct	2004	15-Oct-04	poorly estimated	03-Feb	2003		NA	Y				Y	0.5-4 m below MLLW	2.58N	78.10W	2.952525	2.952525	-78.17796111	Pacific	Eastern	Pacific.Eastern	Pacific.Eastern	Gorgona Island-South Site	Figure 2	Y	% cover	69.939
55	90	Zapata et al.	2010	4	Cover	NA	NA	NA.NA	community	comm	NA	NA	Photo transects	Photo.Video	Field	Y	September-November	September-November	2001	2002	15	Oct	2002	15-Oct-02	poorly estimated	03-Feb	2003		NA	Y	Y		Y		0.5-4 m below MLLW	2.58N	78.10W	2.955205556	2.955205556	-78.18	Pacific	Eastern	Pacific.Eastern	Pacific.Eastern	Gorgona Island-North Site	Figure 2	Y	% cover	40.474
56	90	Zapata et al.	2010	6	Cover	NA	NA	NA.NA	community	comm	NA	NA	Photo transects	Photo.Video	Field	Y	September-November	September-November	2001	2004	15	Oct	2004	15-Oct-04	poorly estimated	03-Feb	2003		NA	Y				Y	0.5-4 m below MLLW	2.58N	78.10W	2.955205556	2.955205556	-78.17570833	Pacific	Eastern	Pacific.Eastern	Pacific.Eastern	Gorgona Island-North Site	Figure 2	Y	% cover	40.474
57	112	Vroom and Timmers	2009	1	Cover	NA	NA	NA.NA	community	comm	NA	NA	Visual and photo estimates	Visual.Photo	Field	N	September	July	2000	2003	15	Jul	2003	15-Jul-03	estimated	03-Feb	2003		NA	Y		Y	Y		11-19 m	25.00N	167.92W	25	25	-167.92	Pacific	Eastern	Pacific.Eastern	Pacific.Eastern	Gardner Pinnacles	Table 1	N	% cover	3.1
58	112	Vroom and Timmers	2009	2	Cover	NA	NA	NA.NA	community	comm	NA	NA	Visual and photo estimates	Visual.Photo	Field	N	September	July	2000	2003	15	Jul	2003	15-Jul-03	estimated	03-Feb	2003		NA	Y		Y	Y		11-19 m	25.00N	167.92W	25	25	-167.92	Pacific	Eastern	Pacific.Eastern	Pacific.Eastern	Gardner Pinnacles	Table 1	N	% cover	3.1
59	112	Vroom and Timmers	2009	3	Cover	NA	NA	NA.NA	community	comm	NA	NA	Visual and photo estimates	Visual.Photo	Field	N	September	September	2000	2004	15	Sep	2004	15-Sep-04	estimated	03-Feb	2003		NA	Y				Y	11-19 m	25.00N	167.92W	25	25	-167.92	Pacific	Eastern	Pacific.Eastern	Pacific.Eastern	Gardner Pinnacles	Table 1	N	% cover	3.1
60	112	Vroom and Timmers	2009	4	Cover	NA	NA	NA.NA	community	comm	NA	NA	Visual and photo estimates	Visual.Photo	Field	N	September	September	2000	2004	15	Sep	2004	15-Sep-04	estimated	03-Feb	2003		NA	Y				Y	11-19 m	25.00N	167.92W	25	25	-167.92	Pacific	Eastern	Pacific.Eastern	Pacific.Eastern	Gardner Pinnacles	Table 1	N	% cover	3.1
61	154	Attrill and Kelmo	2007	1	Bleaching	NA	NA	NA.NA	community	comm	NA	NA	Visual estimates	Visual	Field	N	April/May	April/May	1997	1998	1	May	1998	01-May-98	estimated	97/98	1998		NA	Y		Y	Y		10-40 m	12.636S	38.046W	-12.636	12.636	-38.046	Atlantic	Western	Atlantic.Western	Atlantic.Western	Bahia, Brazil-shallow bank reefs	Table 1a	Y	% bleached	NA
62	154	Attrill and Kelmo	2007	2	Bleaching	NA	NA	NA.NA	community	comm	NA	NA	Visual estimates	Visual	Field	N	April/May	April/May	1997	1999	1	May	1999	01-May-99	estimated	97/98	1998		NA	Y				Y	10-40 m	12.636S	38.046W	-12.636	12.636	-38.046	Atlantic	Western	Atlantic.Western	Atlantic.Western	Bahia, Brazil-shallow bank reefs	Table 1a	Y	% bleached	NA
63	154	Attrill and Kelmo	2007	3	Bleaching	NA	NA	NA.NA	community	comm	NA	NA	Visual estimates	Visual	Field	N	April/May	April/May	1997	1998	1	May	1998	01-May-98	estimated	97/98	1998		NA	Y		Y	Y		10-40 m	12.636S	38.046W	-12.636	12.636	-38.046	Atlantic	Western	Atlantic.Western	Atlantic.Western	Bahia, Brazil- coastal reef walls	Table 1a	Y	% bleached	NA
64	154	Attrill and Kelmo	2007	4	Bleaching	NA	NA	NA.NA	community	comm	NA	NA	Visual estimates	Visual	Field	N	April/May	April/May	1997	1999	1	May	1999	01-May-99	estimated	97/98	1998		NA	Y				Y	10-40 m	12.636S	38.046W	-12.636	12.636	-38.046	Atlantic	Western	Atlantic.Western	Atlantic.Western	Bahia, Brazil- coastal reef walls	Table 1a	Y	% bleached	NA
65	195	Shenkar et al.	2005	1	Bleaching	Hard	Scleractinia	Hard.Scleractinia	Oculinidae	family	Oculina	patagonica	Visual and photo estimates	Visual.Photo	Field	Y	April	September	2002	2002	15	Sep	2002	15-Sep-02	poorly estimated	03-Feb	2003		NA	Y	Y		Y		NA	32N	35E	32	32	35	Mediterranean Sea	Eastern	Mediterranean Sea.Eastern	Mediterranean	Sdot Yam	Figure 1	Y	% bleached	NA
66	251	Reyes-Bonilla	2002	1	Cover	NA	NA	NA.NA	community	comm	NA	NA	Line transects and quadrats	Visual	Field	N	July	December	1997	1997	15	Dec	1997	15-Dec-97	estimated	97/98	1998		NA	Y	Y		Y		NA	NA	NA	23.96774444	23.96774444	-109.8559889	Pacific	Eastern	Pacific.Eastern	Pacific.Eastern	Gulf of California	Figure 2	Y	% cover	28.311
67	251	Reyes-Bonilla	2002	2	Cover	NA	NA	NA.NA	community	comm	NA	NA	Line transects and quadrats	Visual	Field	N	July	December	1997	1997	15	Dec	1997	15-Dec-97	estimated	97/98	1998		NA	Y	Y		Y		NA	NA	NA	20.64438889	20.64438889	-105.3037028	Pacific	Eastern	Pacific.Eastern	Pacific.Eastern	Bahia de Banderas	Figure 2	Y	% cover	12.358
68	251	Reyes-Bonilla	2002	3	Cover	NA	NA	NA.NA	community	comm	NA	NA	Line transects and quadrats	Visual	Field	N	July	December	1997	1998	15	Dec	1998	15-Dec-98	estimated	97/98	1998		NA	Y		Y	Y		NA	NA	NA	15.81773889	15.81773889	-95.60963333	Pacific	Eastern	Pacific.Eastern	Pacific.Eastern	Oaxaca	Figure 2	Y	% cover	48.211
69	258	Aronson et al.	2002	1	Cover	Hard	Scleractinia	Hard.Scleractinia	community	comm	NA	NA	Line transects	Visual	Field	N	August	October	1997	1998	22	Oct	1998	22-Oct-98	exact	97/98	1998		NA	Y				Y	0-21 m	16.63N	88.17W	16.63	16.63	-88.17	Atlantic	Western	Atlantic.Western	Atlantic.Western	Belize- Channel Cay	Figure 3	Y	% cover	42.334
70	266	Booth and Beretta	2002	1	Cover	NA	NA	NA.NA	community	comm	NA	NA	Video transects	Photo.Video	Field	N	February	January	1995	1999	15	Jan	1999	15-Jan-99	estimated	97/98	1998		NA	Y				Y	NA	23.5S	152.1E	-23.49552	23.49552	152.090259	Pacific	Eastern	Pacific.Eastern	Pacific.Eastern	One Tree Island Reef Lagoon-FB	Figure 2A	Y	% cover	8.15
71	266	Booth and Beretta	2002	2	Cover	NA	NA	NA.NA	community	comm	NA	NA	Video transects	Photo.Video	Field	N	February	January	1995	1999	15	Jan	1999	15-Jan-99	estimated	97/98	1998		NA	Y				Y	NA	23.5S	152.1E	-23.505455	23.505455	152.080097	Pacific	Eastern	Pacific.Eastern	Pacific.Eastern	One Tree Island Reef Lagoon-SF	Figure 2A	Y	% cover	23.061
72	266	Booth and Beretta	2002	3	Cover	NA	NA	NA.NA	community	comm	NA	NA	Video transects	Photo.Video	Field	N	February	January	1995	1999	15	Jan	1999	15-Jan-99	estimated	97/98	1998		NA	Y				Y	NA	23.5S	152.1E	-23.505763	23.505763	152.087235	Pacific	Eastern	Pacific.Eastern	Pacific.Eastern	One Tree Island Reef Lagoon-SA	Figure 2A	Y	% cover	23.156
73	266	Booth and Beretta	2002	4	Cover	NA	NA	NA.NA	community	comm	NA	NA	Video transects	Photo.Video	Field	N	February	January	1995	1999	15	Jan	1999	15-Jan-99	estimated	97/98	1998		NA	Y				Y	NA	23.5S	152.1E	-23.48504	23.48504	152.080183	Pacific	Eastern	Pacific.Eastern	Pacific.Eastern	One Tree Island Reef Lagoon-EN	Figure 2A	Y	% cover	34.252
74	266	Booth and Beretta	2002	5	Cover	NA	NA	NA.NA	community	comm	NA	NA	Video transects	Photo.Video	Field	N	February	January	1995	1999	15	Jan	1999	15-Jan-99	estimated	97/98	1998		NA	Y				Y	NA	23.5S	152.1E	-23.492054	23.492054	152.079594	Pacific	Eastern	Pacific.Eastern	Pacific.Eastern	One Tree Island Reef Lagoon-BB	Figure 2A	Y	% cover	29.523
75	266	Booth and Beretta	2002	6	Cover	NA	NA	NA.NA	community	comm	NA	NA	Video transects	Photo.Video	Field	N	February	January	1995	1999	15	Jan	1999	15-Jan-99	estimated	97/98	1998		NA	Y				Y	NA	23.5S	152.1E	-23.499217	23.499217	152.079845	Pacific	Eastern	Pacific.Eastern	Pacific.Eastern	One Tree Island Reef Lagoon-MA	Figure 2A	Y	% cover	35.606
76	266	Booth and Beretta	2002	7	Cover	NA	NA	NA.NA	community	comm	NA	NA	Video transects	Photo.Video	Field	N	February	January	1995	1999	15	Jan	1999	15-Jan-99	estimated	97/98	1998		NA	Y				Y	NA	23.5S	152.1E	-23.497907	23.497907	152.075311	Pacific	Eastern	Pacific.Eastern	Pacific.Eastern	One Tree Island Reef Lagoon-CB	Figure 2A	Y	% cover	30.637
77	266	Booth and Beretta	2002	8	Cover	NA	NA	NA.NA	community	comm	NA	NA	Video transects	Photo.Video	Field	N	February	January	1995	1999	15	Jan	1999	15-Jan-99	estimated	97/98	1998		NA	Y				Y	NA	23.5S	152.1E	-23.500141	23.500141	152.090678	Pacific	Eastern	Pacific.Eastern	Pacific.Eastern	One Tree Island Reef Lagoon-NB	Figure 2A	Y	% cover	10.53
78	266	Booth and Beretta	2002	9	Cover	Hard	Scleractinia	Hard.Scleractinia	Pocilliporidae	family	NA	NA	Video transects	Photo.Video	Field	N	February	January	1995	1999	15	Jan	1999	15-Jan-99	estimated	97/98	1998		NA	Y				Y	NA	23.5S	152.1E	-23.505455	23.505455	152.080097	Pacific	Eastern	Pacific.Eastern	Pacific.Eastern	One Tree Island Reef Lagoon-SF	Figure 2B	Y	% cover	5.511
79	266	Booth and Beretta	2002	10	Cover	Hard	Scleractinia	Hard.Scleractinia	Pocilliporidae	family	NA	NA	Video transects	Photo.Video	Field	N	February	January	1995	1999	15	Jan	1999	15-Jan-99	estimated	97/98	1998		NA	Y				Y	NA	23.5S	152.1E	-23.48504	23.48504	152.080183	Pacific	Eastern	Pacific.Eastern	Pacific.Eastern	One Tree Island Reef Lagoon-EN	Figure 2B	Y	% cover	3.502
80	266	Booth and Beretta	2002	11	Cover	Hard	Scleractinia	Hard.Scleractinia	Pocilliporidae	family	NA	NA	Video transects	Photo.Video	Field	N	February	January	1995	1999	15	Jan	1999	15-Jan-99	estimated	97/98	1998		NA	Y				Y	NA	23.5S	152.1E	-23.500141	23.500141	152.090678	Pacific	Eastern	Pacific.Eastern	Pacific.Eastern	One Tree Island Reef Lagoon-NB	Figure 2B	Y	% cover	5.011
81	291	Guzman and Cortes	2001	2	Cover	Hard	Scleractinia	Hard.Scleractinia	Pocilliporidae	family	Pocillopora	NA	Visual estimates	Visual	Field	Y	December	May	1996	1998	15	May	1998	15-May-98	estimated	97/98	1998		NA	Y	Y		Y		>3-5 m	8.71N	83.87W	8.7	8.7	-83.87	Pacific	Eastern	Pacific.Eastern	Pacific.Eastern	Cano Island Biological Reserve	Figure 12	Y	% cover	2.304
82	291	Guzman and Cortes	2001	3	Cover	Hard	Scleractinia	Hard.Scleractinia	Pocilliporidae	family	Pocillopora	NA	Visual estimates	Visual	Field	Y	December	February	1996	1999	15	Feb	1999	15-Feb-99	estimated	97/98	1998		NA	Y				Y	>3-5 m	8.71N	83.87W	8.7	8.7	-83.87	Pacific	Eastern	Pacific.Eastern	Pacific.Eastern	Cano Island Biological Reserve	Figure 12	Y	% cover	2.304
83	291	Guzman and Cortes	2001	4	Cover	Hard	Scleractinia	Hard.Scleractinia	Pocilliporidae	family	Pocillopora	NA	Visual estimates	Visual	Field	Y	August	August	1985	1987	15	Aug	1987	15-Aug-87	estimated	1987	1988		NA	Y	Y		Y		>9-14 m	8.71N	83.87W	8.7	8.7	-83.87	Pacific	Eastern	Pacific.Eastern	Pacific.Eastern	Cano Island Biological Reserve	Figure 12	Y	% cover	2.798
84	291	Guzman and Cortes	2001	5	Cover	Hard	Scleractinia	Hard.Scleractinia	Pocilliporidae	family	Pocillopora	NA	Visual estimates	Visual	Field	Y	August	February	1985	1989	15	Feb	1989	15-Feb-89	estimated	1987	1988		NA	Y				Y	>9-14 m	8.71N	83.87W	8.7	8.7	-83.87	Pacific	Eastern	Pacific.Eastern	Pacific.Eastern	Cano Island Biological Reserve	Figure 12	Y	% cover	2.798
85	291	Guzman and Cortes	2001	6	Cover	Hard	Scleractinia	Hard.Scleractinia	Pocilliporidae	family	Pocillopora	NA	Visual estimates	Visual	Field	Y	February	June	1989	1992	15	Jun	1992	15-Jun-92	estimated	91/92	1992		NA	Y	Y		Y		>9-14 m	8.71N	83.87W	8.7	8.7	-83.87	Pacific	Eastern	Pacific.Eastern	Pacific.Eastern	Cano Island Biological Reserve	Figure 12	Y	% cover	2.85
86	291	Guzman and Cortes	2001	7	Cover	Hard	Scleractinia	Hard.Scleractinia	Pocilliporidae	family	Pocillopora	NA	Visual estimates	Visual	Field	Y	December	May	1996	1998	15	May	1998	15-May-98	estimated	97/98	1998		NA	Y	Y		Y		>9-14 m	8.71N	83.87W	8.7	8.7	-83.87	Pacific	Eastern	Pacific.Eastern	Pacific.Eastern	Cano Island Biological Reserve	Figure 12	Y	% cover	7.057
87	291	Guzman and Cortes	2001	8	Cover	Hard	Scleractinia	Hard.Scleractinia	Pocilliporidae	family	Pocillopora	NA	Visual estimates	Visual	Field	Y	December	February	1996	1999	15	Feb	1999	15-Feb-99	estimated	97/98	1998		NA	Y				Y	>9-14 m	8.71N	83.87W	8.7	8.7	-83.87	Pacific	Eastern	Pacific.Eastern	Pacific.Eastern	Cano Island Biological Reserve	Figure 12	Y	% cover	7.057
88	291	Guzman and Cortes	2001	9	Cover	Hard	Scleractinia	Hard.Scleractinia	Poritidae	family	Porites	lobata	Visual estimates	Visual	Field	Y	August	August	1985	1987	15	Aug	1987	15-Aug-87	estimated	1987	1988		NA	Y	Y		Y		0-3 m	8.71N	83.87W	8.7	8.7	-83.87	Pacific	Eastern	Pacific.Eastern	Pacific.Eastern	Cano Island Biological Reserve	Figure 12	Y	% cover	1.348
89	291	Guzman and Cortes	2001	10	Cover	Hard	Scleractinia	Hard.Scleractinia	Poritidae	family	Porites	lobata	Visual estimates	Visual	Field	Y	August	February	1985	1989	15	Feb	1989	15-Feb-89	estimated	1987	1988		NA	Y				Y	0-3 m	8.71N	83.87W	8.7	8.7	-83.87	Pacific	Eastern	Pacific.Eastern	Pacific.Eastern	Cano Island Biological Reserve	Figure 12	Y	% cover	1.348
90	291	Guzman and Cortes	2001	11	Cover	Hard	Scleractinia	Hard.Scleractinia	Poritidae	family	Porites	lobata	Visual estimates	Visual	Field	Y	February	June	1989	1992	15	Jun	1992	15-Jun-92	estimated	91/92	1992		NA	Y	Y		Y		0-3 m	8.71N	83.87W	8.7	8.7	-83.87	Pacific	Eastern	Pacific.Eastern	Pacific.Eastern	Cano Island Biological Reserve	Figure 12	Y	% cover	2.642
91	291	Guzman and Cortes	2001	12	Cover	Hard	Scleractinia	Hard.Scleractinia	Poritidae	family	Porites	lobata	Visual estimates	Visual	Field	Y	December	May	1996	1998	15	May	1998	15-May-98	estimated	97/98	1998		NA	Y	Y		Y		0-3 m	8.71N	83.87W	8.7	8.7	-83.87	Pacific	Eastern	Pacific.Eastern	Pacific.Eastern	Cano Island Biological Reserve	Figure 12	Y	% cover	1.347
92	291	Guzman and Cortes	2001	13	Cover	Hard	Scleractinia	Hard.Scleractinia	Poritidae	family	Porites	lobata	Visual estimates	Visual	Field	Y	December	February	1996	1999	15	Feb	1999	15-Feb-99	estimated	97/98	1998		NA	Y				Y	0-3 m	8.71N	83.87W	8.7	8.7	-83.87	Pacific	Eastern	Pacific.Eastern	Pacific.Eastern	Cano Island Biological Reserve	Figure 12	Y	% cover	1.347
93	291	Guzman and Cortes	2001	14	Cover	Hard	Scleractinia	Hard.Scleractinia	Poritidae	family	Porites	lobata	Visual estimates	Visual	Field	Y	August	August	1985	1987	15	Aug	1987	15-Aug-87	estimated	1987	1988		NA	Y	Y		Y		>3-5 m	8.71N	83.87W	8.7	8.7	-83.87	Pacific	Eastern	Pacific.Eastern	Pacific.Eastern	Cano Island Biological Reserve	Figure 12	Y	% cover	3.715
94	291	Guzman and Cortes	2001	15	Cover	Hard	Scleractinia	Hard.Scleractinia	Poritidae	family	Porites	lobata	Visual estimates	Visual	Field	Y	August	February	1985	1989	15	Feb	1989	15-Feb-89	estimated	1987	1988		NA	Y				Y	>3-5 m	8.71N	83.87W	8.7	8.7	-83.87	Pacific	Eastern	Pacific.Eastern	Pacific.Eastern	Cano Island Biological Reserve	Figure 12	Y	% cover	3.715
95	291	Guzman and Cortes	2001	16	Cover	Hard	Scleractinia	Hard.Scleractinia	Poritidae	family	Porites	lobata	Visual estimates	Visual	Field	Y	February	June	1989	1992	15	Jun	1992	15-Jun-92	estimated	91/92	1992		NA	Y	Y		Y		>3-5 m	8.71N	83.87W	8.7	8.7	-83.87	Pacific	Eastern	Pacific.Eastern	Pacific.Eastern	Cano Island Biological Reserve	Figure 12	Y	% cover	3.804
96	291	Guzman and Cortes	2001	17	Cover	Hard	Scleractinia	Hard.Scleractinia	Poritidae	family	Porites	lobata	Visual estimates	Visual	Field	Y	December	May	1996	1998	15	May	1998	15-May-98	estimated	97/98	1998		NA	Y	Y		Y		>3-5 m	8.71N	83.87W	8.7	8.7	-83.87	Pacific	Eastern	Pacific.Eastern	Pacific.Eastern	Cano Island Biological Reserve	Figure 12	Y	% cover	7.332
97	291	Guzman and Cortes	2001	18	Cover	Hard	Scleractinia	Hard.Scleractinia	Poritidae	family	Porites	lobata	Visual estimates	Visual	Field	Y	December	February	1996	1999	15	Feb	1999	15-Feb-99	estimated	97/98	1998		NA	Y				Y	>3-5 m	8.71N	83.87W	8.7	8.7	-83.87	Pacific	Eastern	Pacific.Eastern	Pacific.Eastern	Cano Island Biological Reserve	Figure 12	Y	% cover	7.332
98	291	Guzman and Cortes	2001	19	Cover	Hard	Scleractinia	Hard.Scleractinia	Poritidae	family	Porites	lobata	Visual estimates	Visual	Field	Y	August	August	1985	1987	15	Aug	1987	15-Aug-87	estimated	1987	1988		NA	Y	Y		Y		>5-9 m	8.71N	83.87W	8.7	8.7	-83.87	Pacific	Eastern	Pacific.Eastern	Pacific.Eastern	Cano Island Biological Reserve	Figure 12	Y	% cover	24.951
99	291	Guzman and Cortes	2001	20	Cover	Hard	Scleractinia	Hard.Scleractinia	Poritidae	family	Porites	lobata	Visual estimates	Visual	Field	Y	August	February	1985	1989	15	Feb	1989	15-Feb-89	estimated	1987	1988		NA	Y				Y	>5-9 m	8.71N	83.87W	8.7	8.7	-83.87	Pacific	Eastern	Pacific.Eastern	Pacific.Eastern	Cano Island Biological Reserve	Figure 12	Y	% cover	24.951
100	291	Guzman and Cortes	2001	21	Cover	Hard	Scleractinia	Hard.Scleractinia	Poritidae	family	Porites	lobata	Visual estimates	Visual	Field	Y	February	June	1989	1992	15	Jun	1992	15-Jun-92	estimated	91/92	1992		NA	Y	Y		Y		>5-9 m	8.71N	83.87W	8.7	8.7	-83.87	Pacific	Eastern	Pacific.Eastern	Pacific.Eastern	Cano Island Biological Reserve	Figure 12	Y	% cover	15.36
101	291	Guzman and Cortes	2001	22	Cover	Hard	Scleractinia	Hard.Scleractinia	Poritidae	family	Porites	lobata	Visual estimates	Visual	Field	Y	December	May	1996	1998	15	May	1998	15-May-98	estimated	97/98	1998		NA	Y	Y		Y		>5-9 m	8.71N	83.87W	8.7	8.7	-83.87	Pacific	Eastern	Pacific.Eastern	Pacific.Eastern	Cano Island Biological Reserve	Figure 12	Y	% cover	14.467
102	291	Guzman and Cortes	2001	23	Cover	Hard	Scleractinia	Hard.Scleractinia	Poritidae	family	Porites	lobata	Visual estimates	Visual	Field	Y	December	February	1996	1999	15	Feb	1999	15-Feb-99	estimated	97/98	1998		NA	Y				Y	>5-9 m	8.71N	83.87W	8.7	8.7	-83.87	Pacific	Eastern	Pacific.Eastern	Pacific.Eastern	Cano Island Biological Reserve	Figure 12	Y	% cover	14.467
103	291	Guzman and Cortes	2001	24	Cover	Hard	Scleractinia	Hard.Scleractinia	Poritidae	family	Porites	lobata	Visual estimates	Visual	Field	Y	August	August	1985	1987	15	Aug	1987	15-Aug-87	estimated	1987	1988		NA	Y	Y		Y		>9-14 m	8.71N	83.87W	8.7	8.7	-83.87	Pacific	Eastern	Pacific.Eastern	Pacific.Eastern	Cano Island Biological Reserve	Figure 12	Y	% cover	13.129
104	291	Guzman and Cortes	2001	25	Cover	Hard	Scleractinia	Hard.Scleractinia	Poritidae	family	Porites	lobata	Visual estimates	Visual	Field	Y	August	February	1985	1989	15	Feb	1989	15-Feb-89	estimated	1987	1988		NA	Y				Y	>9-14 m	8.71N	83.87W	8.7	8.7	-83.87	Pacific	Eastern	Pacific.Eastern	Pacific.Eastern	Cano Island Biological Reserve	Figure 12	Y	% cover	13.129
105	291	Guzman and Cortes	2001	26	Cover	Hard	Scleractinia	Hard.Scleractinia	Poritidae	family	Porites	lobata	Visual estimates	Visual	Field	Y	February	June	1989	1992	15	Jun	1992	15-Jun-92	estimated	91/92	1992		NA	Y	Y		Y		>9-14 m	8.71N	83.87W	8.7	8.7	-83.87	Pacific	Eastern	Pacific.Eastern	Pacific.Eastern	Cano Island Biological Reserve	Figure 12	Y	% cover	13.498
106	291	Guzman and Cortes	2001	27	Cover	Hard	Scleractinia	Hard.Scleractinia	Poritidae	family	Porites	lobata	Visual estimates	Visual	Field	Y	December	May	1996	1998	15	May	1998	15-May-98	estimated	97/98	1998		NA	Y	Y		Y		>9-14 m	8.71N	83.87W	8.7	8.7	-83.87	Pacific	Eastern	Pacific.Eastern	Pacific.Eastern	Cano Island Biological Reserve	Figure 12	Y	% cover	9.007
107	291	Guzman and Cortes	2001	28	Cover	Hard	Scleractinia	Hard.Scleractinia	Poritidae	family	Porites	lobata	Visual estimates	Visual	Field	Y	December	February	1996	1999	15	Feb	1999	15-Feb-99	estimated	97/98	1998		NA	Y				Y	>9-14 m	8.71N	83.87W	8.7	8.7	-83.87	Pacific	Eastern	Pacific.Eastern	Pacific.Eastern	Cano Island Biological Reserve	Figure 12	Y	% cover	9.007
108	291	Guzman and Cortes	2001	29	Cover	Hard	Scleractinia	Hard.Scleractinia	Agariciidae	family	Pavona	NA	Visual estimates	Visual	Field	Y	August	August	1985	1987	15	Aug	1987	15-Aug-87	estimated	1987	1988		NA	Y	Y		Y		>5-9 m	8.71N	83.87W	8.7	8.7	-83.87	Pacific	Eastern	Pacific.Eastern	Pacific.Eastern	Cano Island Biological Reserve	Figure 12	Y	% cover	0.154
109	291	Guzman and Cortes	2001	30	Cover	Hard	Scleractinia	Hard.Scleractinia	Agariciidae	family	Pavona	NA	Visual estimates	Visual	Field	Y	August	February	1985	1989	15	Feb	1989	15-Feb-89	estimated	1987	1988		NA	Y				Y	>5-9 m	8.71N	83.87W	8.7	8.7	-83.87	Pacific	Eastern	Pacific.Eastern	Pacific.Eastern	Cano Island Biological Reserve	Figure 12	Y	% cover	0.154
110	291	Guzman and Cortes	2001	31	Cover	Hard	Scleractinia	Hard.Scleractinia	Agariciidae	family	Pavona	NA	Visual estimates	Visual	Field	Y	February	June	1989	1992	15	Jun	1992	15-Jun-92	estimated	91/92	1992		NA	Y	Y		Y		>5-9 m	8.71N	83.87W	8.7	8.7	-83.87	Pacific	Eastern	Pacific.Eastern	Pacific.Eastern	Cano Island Biological Reserve	Figure 12	Y	% cover	0.479
111	291	Guzman and Cortes	2001	32	Cover	Hard	Scleractinia	Hard.Scleractinia	Agariciidae	family	Pavona	NA	Visual estimates	Visual	Field	Y	December	May	1996	1998	15	May	1998	15-May-98	estimated	97/98	1998		NA	Y	Y		Y		>5-9 m	8.71N	83.87W	8.7	8.7	-83.87	Pacific	Eastern	Pacific.Eastern	Pacific.Eastern	Cano Island Biological Reserve	Figure 12	Y	% cover	0.065
112	291	Guzman and Cortes	2001	33	Cover	Hard	Scleractinia	Hard.Scleractinia	Agariciidae	family	Pavona	NA	Visual estimates	Visual	Field	Y	December	February	1996	1999	15	Feb	1999	15-Feb-99	estimated	97/98	1998		NA	Y				Y	>5-9 m	8.71N	83.87W	8.7	8.7	-83.87	Pacific	Eastern	Pacific.Eastern	Pacific.Eastern	Cano Island Biological Reserve	Figure 12	Y	% cover	0.065
113	291	Guzman and Cortes	2001	34	Cover	Hard	Scleractinia	Hard.Scleractinia	Agariciidae	family	Pavona	NA	Visual estimates	Visual	Field	Y	August	August	1985	1987	15	Aug	1987	15-Aug-87	estimated	1987	1988		NA	Y	Y		Y		>9-14 m	8.71N	83.87W	8.7	8.7	-83.87	Pacific	Eastern	Pacific.Eastern	Pacific.Eastern	Cano Island Biological Reserve	Figure 12	Y	% cover	1.239
114	291	Guzman and Cortes	2001	35	Cover	Hard	Scleractinia	Hard.Scleractinia	Agariciidae	family	Pavona	NA	Visual estimates	Visual	Field	Y	August	February	1985	1989	15	Feb	1989	15-Feb-89	estimated	1987	1988		NA	Y				Y	>9-14 m	8.71N	83.87W	8.7	8.7	-83.87	Pacific	Eastern	Pacific.Eastern	Pacific.Eastern	Cano Island Biological Reserve	Figure 12	Y	% cover	1.239
115	291	Guzman and Cortes	2001	36	Cover	Hard	Scleractinia	Hard.Scleractinia	Agariciidae	family	Pavona	NA	Visual estimates	Visual	Field	Y	February	June	1989	1992	15	Jun	1992	15-Jun-92	estimated	91/92	1992		NA	Y	Y		Y		>9-14 m	8.71N	83.87W	8.7	8.7	-83.87	Pacific	Eastern	Pacific.Eastern	Pacific.Eastern	Cano Island Biological Reserve	Figure 12	Y	% cover	1.396
116	291	Guzman and Cortes	2001	37	Cover	Hard	Scleractinia	Hard.Scleractinia	Agariciidae	family	Pavona	NA	Visual estimates	Visual	Field	Y	December	May	1996	1998	15	May	1998	15-May-98	estimated	97/98	1998		NA	Y	Y		Y		>9-14 m	8.71N	83.87W	8.7	8.7	-83.87	Pacific	Eastern	Pacific.Eastern	Pacific.Eastern	Cano Island Biological Reserve	Figure 12	Y	% cover	2.015
117	291	Guzman and Cortes	2001	38	Cover	Hard	Scleractinia	Hard.Scleractinia	Agariciidae	family	Pavona	NA	Visual estimates	Visual	Field	Y	December	February	1996	1999	15	Feb	1999	15-Feb-99	estimated	97/98	1998		NA	Y				Y	>9-14 m	8.71N	83.87W	8.7	8.7	-83.87	Pacific	Eastern	Pacific.Eastern	Pacific.Eastern	Cano Island Biological Reserve	Figure 12	Y	% cover	2.015
118	291	Guzman and Cortes	2001	39	Cover	Hard	Scleractinia	Hard.Scleractinia	Psammocoridae	family	Psammocora	NA	Visual estimates	Visual	Field	Y	August	August	1985	1987	15	Aug	1987	15-Aug-87	estimated	1987	1988		NA	Y	Y		Y		>5-9 m	8.71N	83.87W	8.7	8.7	-83.87	Pacific	Eastern	Pacific.Eastern	Pacific.Eastern	Cano Island Biological Reserve	Figure 12	Y	% cover	0.103
119	291	Guzman and Cortes	2001	40	Cover	Hard	Scleractinia	Hard.Scleractinia	Psammocoridae	family	Psammocora	NA	Visual estimates	Visual	Field	Y	August	February	1985	1989	15	Feb	1989	15-Feb-89	estimated	1987	1988		NA	Y				Y	>5-9 m	8.71N	83.87W	8.7	8.7	-83.87	Pacific	Eastern	Pacific.Eastern	Pacific.Eastern	Cano Island Biological Reserve	Figure 12	Y	% cover	0.103
120	291	Guzman and Cortes	2001	41	Cover	Hard	Scleractinia	Hard.Scleractinia	Psammocoridae	family	Psammocora	NA	Visual estimates	Visual	Field	Y	February	June	1989	1992	15	Jun	1992	15-Jun-92	estimated	91/92	1992		NA	Y	Y		Y		>5-9 m	8.71N	83.87W	8.7	8.7	-83.87	Pacific	Eastern	Pacific.Eastern	Pacific.Eastern	Cano Island Biological Reserve	Figure 12	Y	% cover	0.102
121	291	Guzman and Cortes	2001	42	Cover	Hard	Scleractinia	Hard.Scleractinia	Psammocoridae	family	Psammocora	NA	Visual estimates	Visual	Field	Y	December	May	1996	1998	15	May	1998	15-May-98	estimated	97/98	1998		NA	Y	Y		Y		>5-9 m	8.71N	83.87W	8.7	8.7	-83.87	Pacific	Eastern	Pacific.Eastern	Pacific.Eastern	Cano Island Biological Reserve	Figure 12	Y	% cover	0.114
122	291	Guzman and Cortes	2001	43	Cover	Hard	Scleractinia	Hard.Scleractinia	Psammocoridae	family	Psammocora	NA	Visual estimates	Visual	Field	Y	December	February	1996	1999	15	Feb	1999	15-Feb-99	estimated	97/98	1998		NA	Y				Y	>5-9 m	8.71N	83.87W	8.7	8.7	-83.87	Pacific	Eastern	Pacific.Eastern	Pacific.Eastern	Cano Island Biological Reserve	Figure 12	Y	% cover	0.114
123	291	Guzman and Cortes	2001	44	Cover	Hard	Scleractinia	Hard.Scleractinia	Psammocoridae	family	Psammocora	NA	Visual estimates	Visual	Field	Y	August	August	1985	1987	15	Aug	1987	15-Aug-87	estimated	1987	1988		NA	Y	Y		Y		>9-14 m	8.71N	83.87W	8.7	8.7	-83.87	Pacific	Eastern	Pacific.Eastern	Pacific.Eastern	Cano Island Biological Reserve	Figure 12	Y	% cover	0.32
124	291	Guzman and Cortes	2001	45	Cover	Hard	Scleractinia	Hard.Scleractinia	Psammocoridae	family	Psammocora	NA	Visual estimates	Visual	Field	Y	August	February	1985	1989	15	Feb	1989	15-Feb-89	estimated	1987	1988		NA	Y				Y	>9-14 m	8.71N	83.87W	8.7	8.7	-83.87	Pacific	Eastern	Pacific.Eastern	Pacific.Eastern	Cano Island Biological Reserve	Figure 12	Y	% cover	0.32
125	291	Guzman and Cortes	2001	46	Cover	Hard	Scleractinia	Hard.Scleractinia	Psammocoridae	family	Psammocora	NA	Visual estimates	Visual	Field	Y	February	June	1989	1992	15	Jun	1992	15-Jun-92	estimated	91/92	1992		NA	Y	Y		Y		>9-14 m	8.71N	83.87W	8.7	8.7	-83.87	Pacific	Eastern	Pacific.Eastern	Pacific.Eastern	Cano Island Biological Reserve	Figure 12	Y	% cover	1.177
126	291	Guzman and Cortes	2001	47	Cover	Hard	Scleractinia	Hard.Scleractinia	Psammocoridae	family	Psammocora	NA	Visual estimates	Visual	Field	Y	December	May	1996	1998	15	May	1998	15-May-98	estimated	97/98	1998		NA	Y	Y		Y		>9-14 m	8.71N	83.87W	8.7	8.7	-83.87	Pacific	Eastern	Pacific.Eastern	Pacific.Eastern	Cano Island Biological Reserve	Figure 12	Y	% cover	2.306
127	291	Guzman and Cortes	2001	48	Cover	Hard	Scleractinia	Hard.Scleractinia	Psammocoridae	family	Psammocora	NA	Visual estimates	Visual	Field	Y	December	February	1996	1999	15	Feb	1999	15-Feb-99	estimated	97/98	1998		NA	Y				Y	>9-14 m	8.71N	83.87W	8.7	8.7	-83.87	Pacific	Eastern	Pacific.Eastern	Pacific.Eastern	Cano Island Biological Reserve	Figure 12	Y	% cover	2.306
128	315	McClanahan	2000	1	Cover	Hard	NA	Hard.NA	community	comm	NA	NA	In line transects	Visual	Field	N	NA	April	1992	1999	15	Apr	1999	15-Apr-99	estimated	97/98	1998		NA	Y				Y	1-30 m	4N	73E	4	4	73.45	Indian	Western	Indian.Western	Indian.Western	Central Maldives-Felidu, Mulaku, South Male	Table 5	N	% cover	27.5
129	385	Brown and Suharsono	1990	1	Cover	NA	NA	NA.NA	community	comm	NA	NA	Line transects	Visual	Field	Y	NA	NA	1981	1983	15	Apr	1983	15-Apr-83	very poorly estimated	82/83	1983		NA	Y		Y	Y		NA	5.86S	106.62E	-5.86	5.86	106.62	Indian	Western	Indian.Western	Indian.Western	Java Sea-South Pari	Figure 4	Y	% cover	22.114
130	385	Brown and Suharsono	1990	2	Cover	NA	NA	NA.NA	community	comm	NA	NA	Line transects	Visual	Field	Y	NA	NA	1981	1984	15	Apr	1984	15-Apr-84	very poorly estimated	82/83	1983		NA	Y				Y	NA	5.86S	106.62E	-5.86	5.86	106.62	Indian	Western	Indian.Western	Indian.Western	Java Sea-South Pari	Figure 4	Y	% cover	22.114
131	385	Brown and Suharsono	1990	3	Cover	NA	NA	NA.NA	community	comm	NA	NA	Line transects	Visual	Field	Y	NA	NA	1981	1983	15	Apr	1983	15-Apr-83	very poorly estimated	82/83	1983		NA	Y		Y	Y		NA	5.86S	106.58E	-5.86	5.86	106.58	Indian	Western	Indian.Western	Indian.Western	Java Sea-South Tikus	Figure 4	Y	% cover	26.052
132	385	Brown and Suharsono	1990	4	Cover	NA	NA	NA.NA	community	comm	NA	NA	Line transects	Visual	Field	Y	NA	NA	1981	1984	15	Apr	1984	15-Apr-84	very poorly estimated	82/83	1983		NA	Y				Y	NA	5.86S	106.58E	-5.86	5.86	106.58	Indian	Western	Indian.Western	Indian.Western	Java Sea-South Tikus	Figure 4	Y	% cover	26.052
133	403	Wellington and Victor	1985	1	Cover	NA	NA	NA.NA	community	comm	NA	NA	Line transects	Visual	Field	N	November	November	1979	1984	15	Nov	1984	15-Nov-84	estimated	82/83	1983		NA	Y				Y	NA	8.62N	79.04W	8.62	8.62	-79.04	Pacific	Eastern	Pacific.Eastern	Pacific.Eastern	Gulf of Panama	Text	N	% cover	79.8
134	10	Glynn et al.	2014	6	Cover	Hard	NA	Hard.NA	community	comm	NA	NA	4x5 m quadrat, 1 m quadrats, 10 m chain transects	Visual	Field	Y	July	October	1995	1997	15	Oct	1997	15-Oct-97	estimated	97/98	1998		NA	Y	Y		Y		NA	7.81N	81.76W	7.81	7.81	-81.76	Pacific	Eastern	Pacific.Eastern	Pacific.Eastern	Panama- Gulf of Chiriqui	Figure 3B	Y	% cover	14.152
135	10	Glynn et al.	2014	7	Cover	Hard	NA	Hard.NA	community	comm	NA	NA	4x5 m quadrat, 1 m quadrats, 10 m chain transects	Visual	Field	Y	July	March	1995	1998	15	Mar	1998	15-Mar-98	estimated	97/98	1998		NA	Y				Y	NA	7.81N	81.76W	7.81	7.81	-81.76	Pacific	Eastern	Pacific.Eastern	Pacific.Eastern	Panama- Gulf of Chiriqui	Figure 3B	Y	% cover	14.152
136	422	McClanahan et al.	2002	1	Cover	Hard	NA	Hard.NA	community	comm	NA	NA	Line-intercept transects	Visual	Field	N	NA	NA	1996	1997	15	Apr	1997	15-Apr-97	very poorly estimated	97/98	1998		NA	Y	Y		Y		NA	1-5S	~40E	-4.004619	4.004619	39.745823	Indian	Western	Indian.Western	Indian.Western	Kenya- Marine Parks	Table 1	N	% cover	44.9
137	422	McClanahan et al.	2002	2	Cover	Hard	NA	Hard.NA	community	comm	NA	NA	Line-intercept transects	Visual	Field	N	NA	NA	1996	1999	15	Apr	1999	15-Apr-99	very poorly estimated	97/98	1998		NA	Y				Y	NA	1-5S	~40E	-4.004619	4.004619	39.745823	Indian	Western	Indian.Western	Indian.Western	Kenya- Marine Parks	Table 1	N	% cover	44.9
138	422	McClanahan et al.	2002	3	Cover	Soft	NA	Soft.NA	community	comm	NA	NA	Line-intercept transects	Visual	Field	N	NA	NA	1996	1997	15	Apr	1997	15-Apr-97	very poorly estimated	97/98	1998		NA	Y	Y		Y		NA	1-5S	~40E	-4.004619	4.004619	39.745823	Indian	Western	Indian.Western	Indian.Western	Kenya- Marine Parks	Table 1	N	% cover	3.1
139	422	McClanahan et al.	2002	4	Cover	Soft	NA	Soft.NA	community	comm	NA	NA	Line-intercept transects	Visual	Field	N	NA	NA	1996	1999	15	Apr	1999	15-Apr-99	very poorly estimated	97/98	1998		NA	Y				Y	NA	1-5S	~40E	-4.004619	4.004619	39.745823	Indian	Western	Indian.Western	Indian.Western	Kenya- Marine Parks	Table 1	N	% cover	3.1
140	422	McClanahan et al.	2002	5	Cover	Hard	NA	Hard.NA	community	comm	NA	NA	Line-intercept transects	Visual	Field	N	NA	NA	1996	1997	15	Apr	1997	15-Apr-97	very poorly estimated	97/98	1998		NA	Y	Y		Y		NA	1-5S	~40E	-4.294281	4.294281	39.595259	Indian	Western	Indian.Western	Indian.Western	Kenya- Fished areas	Table 1	N	% cover	21.4
141	422	McClanahan et al.	2002	6	Cover	Hard	NA	Hard.NA	community	comm	NA	NA	Line-intercept transects	Visual	Field	N	NA	NA	1996	1999	15	Apr	1999	15-Apr-99	very poorly estimated	97/98	1998		NA	Y				Y	NA	1-5S	~40E	-4.294281	4.294281	39.595259	Indian	Western	Indian.Western	Indian.Western	Kenya- Fished areas	Table 1	N	% cover	21.4
142	422	McClanahan et al.	2002	7	Cover	Soft	NA	Soft.NA	community	comm	NA	NA	Line-intercept transects	Visual	Field	N	NA	NA	1996	1997	15	Apr	1997	15-Apr-97	very poorly estimated	97/98	1998		NA	Y	Y		Y		NA	1-5S	~40E	-4.294281	4.294281	39.595259	Indian	Western	Indian.Western	Indian.Western	Kenya- Fished areas	Table 1	N	% cover	2.1
143	422	McClanahan et al.	2002	8	Cover	Soft	NA	Soft.NA	community	comm	NA	NA	Line-intercept transects	Visual	Field	N	NA	NA	1996	1999	15	Apr	1999	15-Apr-99	very poorly estimated	97/98	1998		NA	Y				Y	NA	1-5S	~40E	-4.294281	4.294281	39.595259	Indian	Western	Indian.Western	Indian.Western	Kenya- Fished areas	Table 1	N	% cover	2.1
144	475	Aronson et al.	2000	1	Cover	Hard	Scleractinia/Milleporina	Hard.NA	community	comm	NA	NA	Line-transect	Visual	Field	Y	December	August	1996	1997	15	Aug	1997	15-Aug-97	estimated	97/98	1998		NA	Y	Y		Y		3-15 m	16.67N	88.17W	16.67	16.67	-88.18	Atlantic	Carribean Sea	Atlantic.Carribean Sea	Atlantic.Western	Channel Cay	Figure 1a	Y	% cover	8.873
145	475	Aronson et al.	2000	2	Cover	Hard	Scleractinia/Milleporina	Hard.NA	community	comm	NA	NA	Line-transect	Visual	Field	Y	December	October	1996	1998	15	Oct	1998	15-Oct-98	estimated	97/98	1998		NA	Y				Y	3-15 m	16.67N	88.17W	16.67	16.67	-88.18	Atlantic	Carribean Sea	Atlantic.Carribean Sea	Atlantic.Western	Channel Cay	Figure 1a	Y	% cover	8.873
146	475	Aronson et al.	2000	3	Cover	Hard	Scleractinia	Hard.Scleractinia	Agariciidae	family	Agaricia	tenuifolia	Line-transect	Visual	Field	Y	December	August	1996	1997	15	Aug	1997	15-Aug-97	estimated	97/98	1998		NA	Y	Y		Y		3-15 m	16.67N	88.17W	16.67	16.67	-88.18	Atlantic	Carribean Sea	Atlantic.Carribean Sea	Atlantic.Western	Channel Cay	Figure 1a	Y	% cover	25.692
147	475	Aronson et al.	2000	4	Cover	Hard	Scleractinia	Hard.Scleractinia	Agariciidae	family	Agaricia	tenuifolia	Line-transect	Visual	Field	Y	December	October	1996	1998	15	Oct	1998	15-Oct-98	estimated	97/98	1998		NA	Y				Y	3-15 m	16.67N	88.17W	16.67	16.67	-88.18	Atlantic	Carribean Sea	Atlantic.Carribean Sea	Atlantic.Western	Channel Cay	Figure 1a	Y	% cover	25.692
148	475	Aronson et al.	2000	5	Cover	Hard	Scleractinia	Hard.Scleractinia	Agariciidae	family	Agaricia	NA	Line-transect	Visual	Field	Y	December	August	1996	1997	15	Aug	1997	15-Aug-97	estimated	97/98	1998		NA	Y	Y		Y		3-15 m	16.67N	88.17W	16.67	16.67	-88.18	Atlantic	Carribean Sea	Atlantic.Carribean Sea	Atlantic.Western	Channel Cay	Figure 1a	Y	% cover	7.96
149	475	Aronson et al.	2000	6	Cover	Hard	Scleractinia	Hard.Scleractinia	Agariciidae	family	Agaricia	NA	Line-transect	Visual	Field	Y	December	October	1996	1998	15	Oct	1998	15-Oct-98	estimated	97/98	1998		NA	Y				Y	3-15 m	16.67N	88.17W	16.67	16.67	-88.18	Atlantic	Carribean Sea	Atlantic.Carribean Sea	Atlantic.Western	Channel Cay	Figure 1a	Y	% cover	7.96
150	475	Aronson et al.	2000	8	Cover	Hard	Scleractinia	Hard.Scleractinia	Agariciidae	family	Agaricia	tenuifolia	Line-transect	Visual	Field	Y	December	October	1996	1998	15	Oct	1998	15-Oct-98	estimated	97/98	1998		NA	Y				Y	3-8 m	16.67N	88.17W	16.67	16.67	-88.18	Atlantic	Carribean Sea	Atlantic.Carribean Sea	Atlantic.Western	Cat Cay	Figure 1b	Y	% cover	85.791
151	544	Loya et al.	2001	1	Cover	NA	NA	NA	NA	comm	NA	NA	Quadrat estimates	Visual	Field	N	Summer	Summer	1997	1999	15	Jul	1999	15-Jul-99	poorly estimated	97/98	1998		NA	Y				Y	2	26.63N	127.87E	26.63	26.63	127.87	Pacific	East China Sea	Pacific.East China Sea	Pacific.Western	Japan	Figure 2	Y	% cover	70.52
152	550	Cesar et al.	2001	1	Cover	Hard	NA	Hard.NA	community	comm	NA	NA	Line-transect	Visual	Field	N	June	June	1997	1998	15	Jun	1998	15-Jun-98	estimated	97/98	1998		NA	Y		Y	Y		NA	11-11.17N	119.25-119.5E	11.09	11.09	119.375	Pacific	Western	Pacific.Western	Pacific.Western	Palawan, Philippines	Figure 2	N	% cover	58.134
153	550	Cesar et al.	2001	2	Cover	Hard	NA	Hard.NA	community	comm	NA	NA	Line-transect	Visual	Field	N	June	August	1997	1998	15	Aug	1998	15-Aug-98	estimated	97/98	1998		NA	Y				Y	NA	11-11.17N	119.25-119.5E	11.09	11.09	119.375	Pacific	Western	Pacific.Western	Pacific.Western	Palawan, Philippines	Figure 2	N	% cover	58.134
154	550	Cesar et al.	2001	3	Cover	Soft	NA	Soft.NA	community	comm	NA	NA	Line-transect	Visual	Field	N	June	June	1997	1998	15	Jun	1998	15-Jun-98	estimated	97/98	1998		NA	Y		Y	Y		NA	11-11.17N	119.25-119.5E	11.09	11.09	119.375	Pacific	Western	Pacific.Western	Pacific.Western	Palawan, Philippines	Figure 2	N	% cover	12.89
155	550	Cesar et al.	2001	4	Cover	Soft	NA	Soft.NA	community	comm	NA	NA	Line-transect	Visual	Field	N	June	August	1997	1998	15	Aug	1998	15-Aug-98	estimated	97/98	1998		NA	Y				Y	NA	11-11.17N	119.25-119.5E	11.09	11.09	119.375	Pacific	Western	Pacific.Western	Pacific.Western	Palawan, Philippines	Figure 2	N	% cover	12.89
156	575	Glynn et al.	1988	238	Cover	Hard	Scleractinia	Hard.Scleractinia	community	comm	NA	NA	Chain transect counts, point counts in 0.25m2 quad, planar surface areas sketched from 1x1m quad	Visual	Field	N	NA	January/February	NA	1984	1	Feb	1984	01-Feb-84	estimated	82/83	1983		NA	Y				Y	0.5-12m	8_43'N	83_52'W	8.7167	8.7167	-83.867	Pacific	Eastern	Pacific.Eastern	Pacific.Eastern	Cano Island, Costa Rica	Table 1	N	% cover	41.54
157	575	Glynn et al.	1988	238	Cover	Hard	Scleractinia	Hard.Scleractinia	community	comm	NA	NA	Chain transect counts, point counts in 0.25m2 quad, planar surface areas sketched from 1x1m quad	Visual	Field	N	NA	March; July	NA	1983, 1984	20	Jul	1984	20-Jul-84	estimated	82/83	1983		NA	Y				Y	0.5-10m	7_49' N; 7_57;N	81_01' W; 82_01' W	7.8167	7.8167	-81.0167	Pacific	Gulf of Chiriquri	Pacific.Gulf of Chiriquri	Pacific.Eastern	Uva Island and Secas Islands, Gulf of Chiriquri, Panama	Table 1	N	% cover	17.31
158	575	Glynn et al.	1988	238	Cover	Hard	Scleractinia	Hard.Scleractinia	community	comm	NA	NA	Chain transect counts, point counts in 0.25m2 quad, planar surface areas sketched from 1x1m quad	Visual	Field	N	NA	After	NA	1983-1985	17	Jan	1985	17-Jan-85	Exact	82/83	1983		NA	Y				Y	1-6m	8_48' N; 8_47' N; 8_38' N; 8_37' N	79_34' W; 79_32' W; 79_04' W; 79_03' W	8.8	8.8	-79.567	Pacific	Gulf of Panama	Pacific.Gulf of Panama	Pacific.Eastern	Taboga Island, gulf of Panama, Panama	Table 1	N	% cover	53.94
159	575	Glynn et al.	1988	238	Cover	Hard	Scleractinia	Hard.Scleractinia	community	comm	NA	NA	Chain transect counts, point counts in 0.25m2 quad, planar surface areas sketched from 1x1m quad	Visual	Field	N	NA	March-July	NA	1985	7	May	1985	07-May-85	Exact	82/83	1983		NA	Y				Y	0.5-4m	0_45' S; 1_13' S; 1_14' S; 0_16' S	90_18' W'; 90_25' W; 90_23' W; 91_27' W	0.75	0.75	-90.3	Pacific	Galapagos Islands	Pacific.Galapagos Islands	Pacific.Eastern	Santa Cruz Island, Galapagos Island, Ecuador	Table 1	N	% cover	48.98
160	443	Reyes-Bonilla	1993	834	Cover	Hard	Scleractinia	Hard.Scleractinia	Pocilliporidae	family	Pocillopora	NA	Belt transect	Visual	Field	N	Sept	November	1987	1987	13	Nov	1987	13-Nov-87	Exact	87/88	1988		NA	Y		Y	Y		10-40m	23 20'N	109 25'W	23.334	23.334	-109.4167	Pacific	Gulf of California	Pacific.Gulf of California	Pacific.Eastern	Cabo Pulmo	Table 1	N	% cover	67.47
161	560	Smith et al.	2006	653	Cover	Hard	Scleractinia	Hard.Scleractinia	Acroporidae	family	Isopora	NA	Point Intercept Method	Visual	Field	N	October	October	1996	1998	15	Oct	1998	15-Oct-98	estimated	97/98	1998		NA	Y				Y	9m	14 3'50.77"S	121 55'27.53"E	-14.064	14.064	121.9243	Indian	Eastern	Indian.Eastern	Indian.Eastern	L1, Scott Reef, Australia	Figure 2	Y	% cover	1.567
162	560	Smith et al.	2006	653	Cover	Hard	Scleractinia	Hard.Scleractinia	Acroporidae	family	Isopora	NA	Point Intercept Method	Visual	Field	N	October	October	1996	1998	15	Oct	1998	15-Oct-98	estimated	97/98	1998		NA	Y				Y	9m	14 10'7.18"S	121 50'8.61"E	-14.16867	14.16867	121.8357	Indian	Eastern	Indian.Eastern	Indian.Eastern	L2, Scott Reef, Australia	Figure 2	Y	% cover	14.096
163	560	Smith et al.	2006	653	Cover	Hard	Scleractinia	Hard.Scleractinia	Acroporidae	family	Isopora	NA	Point Intercept Method	Visual	Field	N	October	October	1996	1998	15	Oct	1998	15-Oct-98	estimated	97/98	1998		NA	Y				Y	9m	14 5'11.58"S	121 59'23.74"E	-14.08656	14.08656	121.98993	Indian	Eastern	Indian.Eastern	Indian.Eastern	L3, Scott Reef, Australia	Figure 2	Y	% cover	27.23
164	696	McField	2000	65	Cover	Hard	Scleractinia	Hard.Scleractinia	community	comm	NA	NA	Video point count	Video	Field	N	Summer	Summer	1997	1999	15	Jul	1999	15-Jul-99	poorly estimated	97/98	1998		NA	Y				Y	12-19m	18 8'40.55"N	87 49'11.89"W	18.1446	18.1446	-87.81997	Atlantic	Carribean Sea	Atlantic.Carribean Sea	Atlantic.Western	Bacalar Chico (N1), Belize	Figure 2	Y	% cover	35
165	696	McField	2000	65	Cover	Hard	Scleractinia	Hard.Scleractinia	community	comm	NA	NA	Video point count	Video	Field	N	Summer	Summer	1997	1999	15	Jul	1999	15-Jul-99	poorly estimated	97/98	1998		NA	Y				Y	12-19m	18 0'3.76"N	87 54'9.29"W	18.001	18.001	-87.9026	Atlantic	Carribean Sea	Atlantic.Carribean Sea	Atlantic.Western	Nickel Box (N2), Belize	Figure 2	Y	% cover	26
166	696	McField	2000	65	Cover	Hard	Scleractinia	Hard.Scleractinia	community	comm	NA	NA	Video point count	Video	Field	N	Summer	Summer	1997	1999	15	Jul	1999	15-Jul-99	poorly estimated	97/98	1998		NA	Y				Y	12-19m	17 51'37.97"N	87 58'39.11"W	17.8605	17.8605	-87.97753	Atlantic	Carribean Sea	Atlantic.Carribean Sea	Atlantic.Western	Hol Chan (N3), Belize	Figure 2	Y	% cover	40
167	696	McField	2000	65	Cover	Hard	Scleractinia	Hard.Scleractinia	community	comm	NA	NA	Video point count	Video	Field	N	Summer	Summer	1997	1999	15	Jul	1999	15-Jul-99	poorly estimated	97/98	1998		NA	Y				Y	12-19m	17 28'13.55"N	88 2'24.23"W	17.4704	17.4704	-88.0401	Atlantic	Carribean Sea	Atlantic.Carribean Sea	Atlantic.Western	Gallows Reef (C1), Belize	Figure 2	Y	% cover	26
168	696	McField	2000	65	Cover	Hard	Scleractinia	Hard.Scleractinia	community	comm	NA	NA	Video point count	Video	Field	N	Summer	Summer	1997	1999	15	Jul	1999	15-Jul-99	poorly estimated	97/98	1998		NA	Y				Y	12-19m	17 20'53.48"N	88 2'7.44"W	17.3482	17.3482	-88.0354	Atlantic	Carribean Sea	Atlantic.Carribean Sea	Atlantic.Western	Golfs Caye (C2), Belize	Figure 2	Y	% cover	38
169	743	Lovell and Skykes	2008	3	Cover	Hard	Scleractinia	Hard.Scleractinia	community	comm	NA	NA	Point Intercept Method	Visual	Field	Y	NA	NA	2001	2002	NA	NA	2002	NA	NA	02/03	2003		NA	Y			Y		>10m			-17.39	17.39	-178.48	Pacific	Fiji	Pacific.Fiji	Pacific.Southern	Fiji	Figure 5	Y	% cover	32.628
170	743	Lovell and Skykes	2008	3	Cover	Hard	Scleractinia	Hard.Scleractinia	community	comm	NA	NA	Point Intercept Method	Visual	Field	Y	NA	NA	2001	2003	NA	NA	2003	NA	NA	02/03	2003		NA	Y				Y	>10m			-17.39	17.39	-178.48	Pacific	Fiji	Pacific.Fiji	Pacific.Southern	Fiji	Figure 5	Y	% cover	32.628
171	743	Lovell and Skykes	2008	3	Cover	Hard	Scleractinia	Hard.Scleractinia	community	comm	NA	NA	Point Intercept Method	Visual	Field	Y	NA	NA	2001	2004	NA	NA	2004	NA	NA	02/03	2003		NA	Y				Y	>10m			-17.39	17.39	-178.48	Pacific	Fiji	Pacific.Fiji	Pacific.Southern	Fiji	Figure 5	Y	% cover	32.628
172	743	Lovell and Skykes	2008	3	Cover	Hard	Scleractinia	Hard.Scleractinia	community	comm	NA	NA	Point Intercept Method	Visual	Field	Y	NA	NA	2001	2002	NA	NA	2002	NA	NA	02/03	2003		NA	Y			Y		<10m			-17.39	17.39	-178.48	Pacific	Fiji	Pacific.Fiji	Pacific.Southern	Fiji	Figure 6	Y	% cover	13.146
173	743	Lovell and Skykes	2008	3	Cover	Hard	Scleractinia	Hard.Scleractinia	community	comm	NA	NA	Point Intercept Method	Visual	Field	Y	NA	NA	2001	2003	NA	NA	2003	NA	NA	02/03	2003		NA	Y				Y	<10m			-17.39	17.39	-178.48	Pacific	Fiji	Pacific.Fiji	Pacific.Southern	Fiji	Figure 6	Y	% cover	13.146
174	743	Lovell and Skykes	2008	3	Cover	Hard	Scleractinia	Hard.Scleractinia	community	comm	NA	NA	Point Intercept Method	Visual	Field	Y	NA	NA	2001	2004	NA	NA	2004	NA	NA	02/03	2003		NA	Y				Y	<10m			-17.39	17.39	-178.48	Pacific	Fiji	Pacific.Fiji	Pacific.Southern	Fiji	Figure 6	Y	% cover	13.146
175	830	Smith et al.	2008	202	Cover	Hard	Scleractinia	Hard.Scleractinia	Acroporidae	family	NA	NA	Video point count	Video	Field	N	October	October	1997	1998	15	Oct	1998	15-Oct-98	poorly estimated	97/98	1998		NA	Y				Y	9 m	14 05' S	121 50' E	-14.087	14.087	121.8478	Indian	Eastern	Indian.Eastern	Indian.Eastern	Scott Reef, Australia	Figure 4	Y	% cover	27.237
176	830	Smith et al.	2008	202	Cover	Hard	Scleractinia	Hard.Scleractinia	Pocilliporidae	family	NA	NA	Video point count	Video	Field	N	October	October	1997	1998	15	Oct	1998	15-Oct-98	poorly estimated	97/98	1998		NA	Y				Y	9 m	14 04' S	121 46' E	-14.087	14.087	121.8478	Indian	Eastern	Indian.Eastern	Indian.Eastern	Scott Reef, Australia	Figure 4	Y	% cover	3.234
177	830	Smith et al.	2008	202	Cover	Hard	Scleractinia	Hard.Scleractinia	Poritidae	family	NA	NA	Video point count	Video	Field	N	October	October	1997	1998	15	Oct	1998	15-Oct-98	poorly estimated	97/98	1998		NA	Y				Y	9 m	14 04' S	121 46' E	-14.087	14.087	121.8478	Indian	Eastern	Indian.Eastern	Indian.Eastern	Scott Reef, Australia	Figure 4	Y	% cover	9.918
178	830	Smith et al.	2008	199	Cover	Hard	Scleractinia	Hard.Scleractinia	community	comm	NA	NA	Video point count	Video	Field	N	October	October	1997	1998	15	Oct	1998	15-Oct-98	poorly estimated	97/98	1998		NA	Y				Y	9 m	14 04' S	121 46' E	-14.087	14.087	121.8478	Indian	Eastern	Indian.Eastern	Indian.Eastern	Scott Reef, Australia	Figure 2	Y	% cover	48.167
179	827	Edwards et al.	2001	12	Cover	Hard	Scleractinia	Hard.Scleractinia	community	comm	NA	NA	Line-intercept transects	Visual	Field	N	August	August	1997	1998	15	Aug	1998	15-Aug-98	estimated	97/98	1998		NA	Y				Y	3m	3 28'18.59" N	73 32'49.61"E	3.471831	3.471831	73.547114	Indian	Maldives	Indian.Maldives	Indian.Central	Felidhu patch reef, Maldives	Table 3	N	% cover	57.5
180	827	Edwards et al.	2001	12	Cover	Hard	Scleractinia	Hard.Scleractinia	community	comm	NA	NA	Line-intercept transects	Visual	Field	N	August	August	1997	1998	15	Aug	1998	15-Aug-98	estimated	97/98	1998		NA	Y				Y	10m	3 28'18.59" N	73 32'49.61"E	3.471831	3.471831	73.547114	Indian	Maldives	Indian.Maldives	Indian.Central	Felidhu patch reef, Maldives	Table 3	N	% cover	47.5
181	827	Edwards et al.	2001	12	Cover	Hard	Scleractinia	Hard.Scleractinia	community	comm	NA	NA	Line-intercept transects	Visual	Field	N	August	August	1997	1998	15	Aug	1998	15-Aug-98	estimated	97/98	1998		NA	Y				Y	3m	2 58'22.42"N	73 29'13.96"E	2.972894	2.972894	73.487211	Indian	Maldives	Indian.Maldives	Indian.Central	Thuvaru (Mulakatholu), Maldives	Table 3	N	% cover	28.1
182	827	Edwards et al.	2001	12	Cover	Hard	Scleractinia	Hard.Scleractinia	community	comm	NA	NA	Line-intercept transects	Visual	Field	N	August	August	1997	1998	15	Aug	1998	15-Aug-98	estimated	97/98	1998		NA	Y				Y	10m	2 58'22.42"N	73 29'13.96"E	2.972894	2.972894	73.487211	Indian	Maldives	Indian.Maldives	Indian.Central	Thuvaru (Mulakatholu), Maldives	Table 3	N	% cover	40
183	827	Edwards et al.	2001	12	Cover	Hard	Scleractinia	Hard.Scleractinia	community	comm	NA	NA	Line-intercept transects	Visual	Field	N	August	August	1997	1998	15	Aug	1998	15-Aug-98	estimated	97/98	1998		NA	Y				Y	3m	3 6'20.69"N 73 34'24.19"E		3.105747	3.105747	73.573386	Indian	Maldives	Indian.Maldives	Indian.Central	Maduvvari (Mulakatholu), Maldives	Table 3	N	% cover	53.8
184	827	Edwards et al.	2001	12	Cover	Hard	Scleractinia	Hard.Scleractinia	community	comm	NA	NA	Line-intercept transects	Visual	Field	N	August	August	1997	1998	15	Aug	1998	15-Aug-98	estimated	97/98	1998		NA	Y				Y	10m	3 6'20.69"N 73 34'24.19"E		3.105747	3.105747	73.573386	Indian	Maldives	Indian.Maldives	Indian.Central	Maduvvari (Mulakatholu), Maldives	Table 3	N	% cover	33.8
185	285	Arceo et al	2001	585	Cover	Hard	Scleractinia	Hard.Scleractinia	community	comm	NA	NA	Video Transects	Visual	Field	N	April-June	August-November	1998	1998	30	Sep	1998	30-Sep-98	poorly estimated	97/98	1998		NA	Y				Y	10m	16 22' - 16 27' N	119 52' - 119 59' E	16.366667	16.366667	119.866667	Pacific	Philipines	Pacific.Phillipines	Pacific.Western	Bolinao, Pangasinan, Phillipines	Figure 4	Y	% cover	47.135
186	285	Arceo et al	2001	585	Cover	Soft	NA	Soft.NA	community	comm	NA	NA	Video Transects	Visual	Field	N	April-June	August-November	1998	1998	30	Sep	1998	30-Sep-98	poorly estimated	97/98	1998		NA	Y				Y	10m	16 22' - 16 27' N	119 52' - 119 59' E	16.366667	16.366667	119.866667	Pacific	Philipines	Pacific.Phillipines	Pacific.Western	Bolinao, Pangasinan, Phillipines	Figure 4	Y	% cover	11.859
187	285	Arceo et al	2001	585	Cover	Hard	Scleractinia	Hard.Scleractinia	community	comm	NA	NA	Video Transects	Visual	Field	N	April-June	August-November	1998	1998	30	Sep	1998	30-Sep-98	poorly estimated	97/98	1998		NA	Y				Y	10m	11 -11 45' N	114 -116 20' E	11	11	114	Pacific	South China Sea	Pacific.South.China.Sea	Pacific.Western	Kalayaan Island Group, South China Sea	Figure 4	Y	% cover	14.624
188	285	Arceo et al	2001	585	Cover	Soft	NA	Soft.NA	community	comm	NA	NA	Video Transects	Visual	Field	N	April-June	August-November	1998	1998	30	Sep	1998	30-Sep-98	poorly estimated	97/98	1998		NA	Y				Y	10m	11 -11 45' N	114 -116 20' E	11	11	114	Pacific	South China Sea	Pacific.South.China.Sea	Pacific.Western	Kalayaan Island Group, South China Sea	Figure 4	Y	% cover	2.324
189	285	Arceo et al	2001	585	Cover	Hard	Scleractinia	Hard.Scleractinia	community	comm	NA	NA	Video Transects	Visual	Field	N	April-June	August-November	1998	1998	30	Sep	1998	30-Sep-98	poorly estimated	97/98	1998		NA	Y				Y	10m	10 24' - 11 38' N	119 10' - 120 30' E	10.333333	10.333333	119.166667	Pacific	Philipines	Pacific.Phillipines	Pacific.Western	North Palawan shelf, Phillippines	Figure 4	Y	% cover	24.778
190	285	Arceo et al	2001	585	Cover	Soft	NA	Soft.NA	community	comm	NA	NA	Video Transects	Visual	Field	N	April-June	August-November	1998	1998	30	Sep	1998	30-Sep-98	poorly estimated	97/98	1998		NA	Y				Y	10m	10 24' - 11 38' N	119 10' - 120 30' E	10.333333	10.333333	119.166667	Pacific	Philipines	Pacific.Phillipines	Pacific.Western	North Palawan shelf, Phillippines	Figure 4	Y	% cover	7.978
191	285	Arceo et al	2001	585	Cover	Hard	Scleractinia	Hard.Scleractinia	community	comm	NA	NA	Video Transects	Visual	Field	N	April-June	August-November	1998	1998	30	Sep	1998	30-Sep-98	poorly estimated	97/98	1998		NA	Y				Y	10m	8 43' - 8 57' N	119 48' - 120 3' E	8.716667	8.716667	119.8	Pacific	Sulu Sea	Pacific.Sulu.Sea	Pacific.Western	Tubbataha Reefs, Sulu Sea, Phillipeans	Figure 4	Y	% cover	49.8
192	285	Arceo et al	2001	585	Cover	Soft	NA	Soft.NA	community	comm	NA	NA	Video Transects	Visual	Field	N	April-June	August-November	1998	1998	30	Sep	1998	30-Sep-98	poorly estimated	97/98	1998		NA	Y				Y	10m	8 43' - 8 57' N	119 48' - 120 3' E	8.716667	8.716667	119.8	Pacific	Sulu Sea	Pacific.Sulu.Sea	Pacific.Western	Tubbataha Reefs, Sulu Sea, Phillipeans	Figure 4	Y	% cover	14.763
193	79	Donner et al	2010	11	Cover	Hard	Scleractinia	Hard.Scleractinia	community	comm	NA	NA	Photo quadrats	Photo	Field	N	NA	NA	2004	2005	27	Feb	2005	27-Feb-05	estimated	2004	2004		NA	Y				Y	5-7 m	1 21.48 N	173 08.75 E	1.363333	1.363333	173.154167	Pacific	Gilbert Island	Pacific.Gilbert.Islands	Pacific.Central	Bikenibeu, Tarawa Atoll, Kiribati	Table 2	N	% cover	23
194	79	Donner et al	2010	11	Cover	Hard	Scleractinia	Hard.Scleractinia	community	comm	NA	NA	Photo quadrats	Photo	Field	N	NA	NA	2004	2005	27	Feb	2005	27-Feb-05	estimated	2004	2004		NA	Y				Y	5-7 m	01 19.99 N	173 01.30 E	1.344167	1.344167	173.036	Pacific	Gilbert Island	Pacific.Gilbert.Islands	Pacific.Central	Teaoraereke, Tarawa Atoll, Kiribati	Table 2	N	% cover	23
195	79	Donner et al	2010	11	Cover	Hard	Scleractinia	Hard.Scleractinia	community	comm	NA	NA	Photo quadrats	Photo	Field	N	NA	NA	2004	2005	27	Feb	2005	27-Feb-05	estimated	2004	2004		NA	Y				Y	5-7 m	01 37.95 N	172 58.04 E	1.643056	1.643056	173.9875	Pacific	Gilbert Island	Pacific.Gilbert.Islands	Pacific.Central	Na'a, Tarawa Atoll, Kiribati	Table 2	N	% cover	60
196	404	Glynn	1984	135	Cover	Hard	Scleractinia	Hard.Scleractinia	Pocilliporidae	family	Pocillopora	damicornis	Chain transect counts	Visual	Field	Y	NA	April	1978 and 1981	1983	27	Apr	1983	27-Apr-83	Exact	1982/1983	1983		NA	Y	Y		Y		10-20 m	7 48'46" N	81 45' 35" W	7.812778	7.812778	-81.759722	Pacific	Gulf of Chiriquri	Pacific.Gulf of Chiriquri	Pacific.Eastern	Uva Island, Gulf of Chiriqui, Panama	Table 1	N	% cover	14.8
197	404	Glynn	1984	135	Cover	Hard	Scleractinia	Hard.Scleractinia	Pocilliporidae	family	Pocillopora	damicornis	Chain transect counts	Visual	Field	Y	NA	October	1978 and 1981	1983	29	Oct	1983	29-Oct-83	Exact	1982/1983	1983		NA	Y				Y	10-20 m	7 48'46" N	81 45' 35" W	7.812778	7.812778	-81.759722	Pacific	Gulf of Chiriquri	Pacific.Gulf of Chiriquri	Pacific.Eastern	Uva Island, Gulf of Chiriqui, Panama	Table 1	N	% cover	14.8
198	404	Glynn	1984	135	Cover	Hard	Scleractinia	Hard.Scleractinia	community	comm	NA	NA	Chain transect counts	Visual	Field	Y	NA	April	1978 and 1981	1983	27	Apr	1983	27-Apr-83	Exact	1982/1983	1983		NA	Y	Y		Y		10-20 m	7 48'46" N	81 45' 35" W	7.812778	7.812778	-81.759722	Pacific	Gulf of Chiriquri	Pacific.Gulf of Chiriquri	Pacific.Eastern	Uva Island, Gulf of Chiriqui, Panama	Table 1	N	% cover	3
199	404	Glynn	1984	135	Cover	Hard	Scleractinia	Hard.Scleractinia	community	comm	NA	NA	Chain transect counts	Visual	Field	Y	NA	October	1978 and 1981	1983	29	Oct	1983	29-Oct-83	Exact	1982/1983	1983		NA	Y				Y	10-20 m	7 48'46" N	81 45' 35" W	7.812778	7.812778	-81.759722	Pacific	Gulf of Chiriquri	Pacific.Gulf of Chiriquri	Pacific.Eastern	Uva Island, Gulf of Chiriqui, Panama	Table 1	N	% cover	3
200	404	Glynn	1984	135	Cover	Hard	Anthoathecata	Hard.Anthoathecata	Milleporidae	family	Millepora	NA	Chain transect counts	Visual	Field	Y	NA	April	1978 and 1981	1983	27	Apr	1983	27-Apr-83	Exact	1982/1983	1983		NA	Y	Y		Y		10-20 m	7 48'46" N	81 45' 35" W	7.812778	7.812778	-81.759722	Pacific	Gulf of Chiriquri	Pacific.Gulf of Chiriquri	Pacific.Eastern	Uva Island, Gulf of Chiriqui, Panama	Table 1	N	% cover	0.77
201	404	Glynn	1984	135	Cover	Hard	Anthoathecata	Hard.Anthoathecata	Milleporidae	family	Millepora	NA	Chain transect counts	Visual	Field	Y	NA	October	1978 and 1981	1983	29	Oct	1983	29-Oct-83	Exact	1982/1983	1983		NA	Y				Y	10-20 m	7 48'46" N	81 45' 35" W	7.812778	7.812778	-81.759722	Pacific	Gulf of Chiriquri	Pacific.Gulf of Chiriquri	Pacific.Eastern	Uva Island, Gulf of Chiriqui, Panama	Table 1	N	% cover	0.77
202	404	Glynn	1984	135	Cover	Hard	Scleractinia	Hard.Scleractinia	Pocilliporidae	family	Pocillopora	damicornis	Chain transect counts	Visual	Field	Y	NA	March	1978 and 1981	1983	22	Mar	1983	22-Mar-83	Exact	1982/1983	1983		NA	Y	Y		Y		10-20 m	7 57' 18" N	82 00'45" W	7.955	7.955	-82.0125	Pacific	Gulf of Chiriquri	Pacific.Gulf of Chiriquri	Pacific.Eastern	Secas Reef, Gulf of Chiriqui, Panama	Table 1	N	% cover	11.47
203	404	Glynn	1984	135	Cover	Hard	Scleractinia	Hard.Scleractinia	Pocilliporidae	family	Pocillopora	damicornis	Chain transect counts	Visual	Field	Y	NA	October	1978 and 1981	1983	31	Oct	1983	31-Oct-83	Exact	1982/1983	1983		NA	Y				Y	10-20 m	7 57' 18" N	82 00'45" W	7.955	7.955	-82.0125	Pacific	Gulf of Chiriquri	Pacific.Gulf of Chiriquri	Pacific.Eastern	Secas Reef, Gulf of Chiriqui, Panama	Table 1	N	% cover	11.47
204	404	Glynn	1984	135	Cover	Hard	Scleractinia	Hard.Scleractinia	community	comm	NA	NA	Chain transect counts	Visual	Field	Y	NA	March	1978 and 1981	1983	22	Mar	1983	22-Mar-83	Exact	1982/1983	1983		NA	Y	Y		Y		10-20 m	7 57' 18" N	82 00'45" W	7.955	7.955	-82.0125	Pacific	Gulf of Chiriquri	Pacific.Gulf of Chiriquri	Pacific.Eastern	Secas Reef, Gulf of Chiriqui, Panama	Table 1	N	% cover	4.53
205	404	Glynn	1984	135	Cover	Hard	Scleractinia	Hard.Scleractinia	community	comm	NA	NA	Chain transect counts	Visual	Field	Y	NA	October	1978 and 1981	1983	31	Oct	1983	31-Oct-83	Exact	1982/1983	1983		NA	Y				Y	10-20 m	7 57' 18" N	82 00'45" W	7.955	7.955	-82.0125	Pacific	Gulf of Chiriquri	Pacific.Gulf of Chiriquri	Pacific.Eastern	Secas Reef, Gulf of Chiriqui, Panama	Table 1	N	% cover	4.53
206	404	Glynn	1984	135	Cover	Hard	Anthoathecata	Hard.Anthoathecata	Milleporidae	family	Millepora	NA	Chain transect counts	Visual	Field	Y	NA	March	1978 and 1981	1983	22	Mar	1983	22-Mar-83	Exact	1982/1983	1983		NA	Y	Y		Y		10-20 m	7 57' 18" N	82 00'45" W	7.955	7.955	-82.0125	Pacific	Gulf of Chiriquri	Pacific.Gulf of Chiriquri	Pacific.Eastern	Secas Reef, Gulf of Chiriqui, Panama	Table 1	N	% cover	0.48
207	404	Glynn	1984	135	Cover	Hard	Anthoathecata	Hard.Anthoathecata	Milleporidae	family	Millepora	NA	Chain transect counts	Visual	Field	Y	NA	October	1978 and 1981	1983	31	Oct	1983	31-Oct-83	Exact	1982/1983	1983		NA	Y				Y	10-20 m	7 57' 18" N	82 00'45" W	7.955	7.955	-82.0125	Pacific	Gulf of Chiriquri	Pacific.Gulf of Chiriquri	Pacific.Eastern	Secas Reef, Gulf of Chiriqui, Panama	Table 1	N	% cover	0.48
208	786	Tuan	2000	2 and 3	Cover	Hard	Scleractinia	Hard.Scleractinia	community	comm	NA	NA	Point Intercept AND Reef Check	Visual	Field	Y	April	October	1998	1998	15	Oct	1998	15-Oct-98	estimated	97/98	1998		NA	Y	Y		Y		NA	8 37' - 8 48' N	106 32' - 106 45' E	8.616667	8.616667	106.533333	Pacific	South China Sea	Pacific.South.China.Sea	Pacific.Western	Con Dao National Park, Vietnam	Table 1, Table 2, Table 4	N	% cover	14.72095286
209	786	Tuan	2000	2 and 3	Cover	Hard	Scleractinia	Hard.Scleractinia	community	comm	NA	NA	Point Intercept AND Reef Check	Visual	Field	Y	April	July	1998	1999	15	Jul	1999	15-Jul-99	estimated	97/98	1998		NA	Y				Y	NA	8 37' - 8 48' N	106 32' - 106 45' E	8.616667	8.616667	106.533333	Pacific	South China Sea	Pacific.South.China.Sea	Pacific.Western	Con Dao National Park, Vietnam	Table 1, Table 2, Table 4	N	% cover	14.72095286
210	786	Tuan	2000	2 and 3	Cover	Soft	NA	Soft.NA	community	comm	NA	NA	Point Intercept AND Reef Check	Visual	Field	Y	April	October	1998	1998	15	Oct	1998	15-Oct-98	estimated	97/98	1998		NA	Y	Y		Y		NA	8 37' - 8 48' N	106 32' - 106 45' E	8.616667	8.616667	106.533333	Pacific	South China Sea	Pacific.South.China.Sea	Pacific.Western	Con Dao National Park, Vietnam	Table 1, Table 2, Table 4	N	% cover	3.7625
211	786	Tuan	2000	2 and 3	Cover	Soft	NA	Soft.NA	community	comm	NA	NA	Point Intercept AND Reef Check	Visual	Field	Y	April	July	1998	1999	15	Jul	1999	15-Jul-99	estimated	97/98	1998		NA	Y				Y	NA	8 37' - 8 48' N	106 32' - 106 45' E	8.616667	8.616667	106.533333	Pacific	South China Sea	Pacific.South.China.Sea	Pacific.Western	Con Dao National Park, Vietnam	Table 1, Table 2, Table 4	N	% cover	3.7625
212	86	Williams et al.	2010	1472	Bleaching	NA	NA	NA.NA	community	comm	NA	NA	Visual estimates	Visual	Field	N	Many months	October and November	2008/2009	2009	7	Nov	2009	07-Nov-09	poorly estimated	2009/2010	2010		NA	Y	Y		Y		2-9.5 m	5 52' N	162 06' W	5.866667	5.866667	-162.1	Pacific	Central	Pacific.Central	Pacific.Central	Palmyra Atoll	Figure 5	Y	% bleached	NA
213	840	Lopez-Perez et al	2016	179	Bleaching	NA	NA	NA.NA	community	comm	NA	NA	Point Intercept Method	Visual	Field	N	November	September	2008	2009	15	Sep	2009	15-Sep-09	estimated	2009/2010	2010		NA	Y	Y		Y		0-15m	16.68	-96.33	16.68	16.68	-96.33	Pacific	Oaxaca	Pacific.Oaxaca	Pacific.Eastern	Oaxaca	Text	N	% bleached	NA
214	878	Depczynski et al.	2012	235	Cover	NA	NA	NA.NA	community	comm	NA	NA	Image point intercept	Photo	Field	Y	January	January	2010	2011	15	Jan	2011	NA	estimated	NA	NA	2010/2011	2011	Y	Y				2-5m	21 51'46.26"S	114 9'44.96"E	-21.86285	21.86285	114.162489	Indian	Exmouth Glf	Indian.Exmouth Gulf	Indian.Eastern	Bun N, Australia	Figure 2d	Y	% cover	43.663
215	878	Depczynski et al.	2012	235	Cover	NA	NA	NA.NA	community	comm	NA	NA	Image point intercept	Photo	Field	Y	January	April	2010	2011	15	Apr	2011	NA	estimated	NA	NA	2010/2011	2011	Y		Y			2-5m	21 51'46.26"S	114 9'44.96"E	-21.86285	21.86285	114.162489	Indian	Exmouth Glf	Indian.Exmouth Gulf	Indian.Eastern	Bun N, Australia	Figure 2d	Y	% cover	43.663
216	878	Depczynski et al.	2012	235	Cover	NA	NA	NA.NA	community	comm	NA	NA	Image point intercept	Photo	Field	Y	January	July	2010	2011	15	Jul	2011	NA	estimated	NA	NA	2010/2011	2011	Y				Y	2-5m	21 51'46.26"S	114 9'44.96"E	-21.86285	21.86285	114.162489	Indian	Exmouth Glf	Indian.Exmouth Gulf	Indian.Eastern	Bun N, Australia	Figure 2d	Y	% cover	43.663
217	878	Depczynski et al.	2012	235	Cover	NA	NA	NA.NA	community	comm	NA	NA	Image point intercept	Photo	Field	Y	January	January	2010	2011	15	Jan	2011	NA	estimated	NA	NA	2010/2011	2011	Y	Y				2-5m	21 51'46.26"S	114 9'44.96"E	-21.86285	21.86285	114.162489	Indian	Exmouth Glf	Indian.Exmouth Gulf	Indian.Eastern	Bun BR, Australia	Figure 2d	Y	% cover	57.372
218	878	Depczynski et al.	2012	235	Cover	NA	NA	NA.NA	community	comm	NA	NA	Image point intercept	Photo	Field	Y	January	April	2010	2011	15	Apr	2011	NA	estimated	NA	NA	2010/2011	2011	Y		Y			2-5m	21 51'46.26"S	114 9'44.96"E	-21.86285	21.86285	114.162489	Indian	Exmouth Glf	Indian.Exmouth Gulf	Indian.Eastern	Bun BR, Australia	Figure 2d	Y	% cover	57.372
219	878	Depczynski et al.	2012	235	Cover	NA	NA	NA.NA	community	comm	NA	NA	Image point intercept	Photo	Field	Y	January	July	2010	2011	15	Jul	2011	NA	estimated	NA	NA	2010/2011	2011	Y				Y	2-5m	21 51'46.26"S	114 9'44.96"E	-21.86285	21.86285	114.162489	Indian	Exmouth Glf	Indian.Exmouth Gulf	Indian.Eastern	Bun BR, Australia	Figure 2d	Y	% cover	57.372
220	885	Abdo et al.	2012	8	Bleaching	Hard	NA	Hard.NA	community	comm	NA	NA	Point Count	Video	Field	N	February	February	2010	2011	15	Feb	2011	NA	estimated	NA	NA	2010/2011	2011	Y	Y				NA	28 51'26.63"S	114 0'6.75"E	-28.857397	28.857397	114.120833	Indian	Western Australia	Indian.Western Australia	Indian.Eastern	SG3, Abrolhos Islands, Western Austrailia	Table 3	N	% bleached	NA
221	885	Abdo et al.	2012	8	Bleaching	Hard	NA	Hard.NA	community	comm	NA	NA	Point Count	Video	Field	N	February	February	2010	2011	15	Feb	2011	NA	estimated	NA	NA	2010/2011	2011	Y	Y				NA	28 42'45.34"S	113 45'9.98"E	-28.712594	28.712594	113.752772	Indian	Western Australia	Indian.Western Australia	Indian.Eastern	EG1, Abrolhos Islands	Table 3	N	% bleached	NA
222	885	Abdo et al.	2012	8	Bleaching	Hard	NA	Hard.NA	community	comm	NA	NA	Point Count	Video	Field	N	February	February	2010	2011	15	Feb	2011	NA	estimated	NA	NA	2010/2011	2011	Y	Y				NA	28 46'24.34"S	113 46'42.14"E	-28.773428	28.773428	113.778372	Indian	Western Australia	Indian.Western Australia	Indian.Eastern	EG2, Abrolhos Islands	Table 3	N	% bleached	NA
223	885	Abdo et al.	2012	8	Bleaching	Hard	NA	Hard.NA	community	comm	NA	NA	Point Count	Video	Field	N	February	February	2010	2011	15	Feb	2011	NA	estimated	NA	NA	2010/2011	2011	Y	Y				NA	28 40'20.68"S	113 48'44.49"E	-28.672411	28.672411	113.812358	Indian	Western Australia	Indian.Western Australia	Indian.Eastern	EG3, Abrolhos Islands	Table 3	N	% bleached	NA
224	885	Abdo et al.	2012	8	Bleaching	Hard	NA	Hard.NA	community	comm	NA	NA	Point Count	Video	Field	N	February	February	2010	2011	15	Feb	2011	NA	estimated	NA	NA	2010/2011	2011	Y	Y				NA	28 24'56.07"S	113 41'34.17"E	-28.41575	28.41575	113.693658	Indian	Western Australia	Indian.Western Australia	Indian.Eastern	WG1, Abrolhos Islands	Table 3	N	% bleached	NA
225	560	Smith et al.	2006	653	Cover	Hard	Scleractinia	Hard.Scleractinia	Acroporidae	family	Acropora	NA	Point Intercept Method	Visual	Field	N	October	October	1996	1998	15	Oct	1998	NA	estimated		NA	97/98	1998	Y				Y	9m	14 3'50.77"S	121 55'27.53"E	14.064	14.064	121.9243	Indian	Eastern	Indian.Eastern	Indian.Eastern	L1, Scott Reef, Australia	Figure 2	Y	% cover	6.44
226	560	Smith et al.	2006	653	Cover	Hard	Scleractinia	Hard.Scleractinia	Acroporidae	family	Acropora	NA	Point Intercept Method	Visual	Field	N	October	October	1996	1998	15	Oct	1998	NA	estimated		NA	97/98	1998	Y				Y	9m	14 10'7.18"S	121 50'8.61"E	14.16867	14.16867	121.8357	Indian	Eastern	Indian.Eastern	Indian.Eastern	L2, Scott Reef, Australia	Figure 2	Y	% cover	23.483
227	560	Smith et al.	2006	653	Cover	Hard	Scleractinia	Hard.Scleractinia	Acroporidae	family	Acropora	NA	Point Intercept Method	Visual	Field	N	October	October	1996	1998	15	Oct	1998	NA	estimated		NA	97/98	1998	Y				Y	9m	14 5'11.58"S	121 59'23.74"E	14.08656	14.08656	121.98993	Indian	Eastern	Indian.Eastern	Indian.Eastern	L3, Scott Reef, Australia	Figure 2	Y	% cover	1.77
228	910	M. Sutthacheep, et al.	2012	87	Cover	Hard	NA	NA	NA	comm	NA	NA	belt transect	transect	field	N	April	February	2010	2011	15	May	1998	NA	very poorly estimated	2009-2010	2010	NA	NA	Y		Y			3-5m	11 35'10.2 N	102 35'41.1" E	11.586167	11.586167	102.59475	Indian	Gulf of Thailand	Indian.Gulf of Thailand	Eastern Indian	Ao Kralang	Figure 3	Y	% cover	30.463
229	910	M. Sutthacheep, et al.	2012	87	Cover	Hard	NA	NA	NA	comm	NA	NA	belt transect	transect	field	N	April	February	2010	2011	15	May	1998	NA	very poorly estimated	2009-2010	2010	NA	NA	Y		Y			6-8m	11 35'29" N	102 33'30.4" E	11.591389	11.591389	102.558444	Indian	Gulf of Thailand	Indian.Gulf of Thailand	Eastern Indian	Ao Phrao	Figure 3	Y	% cover	33.901
230	910	M. Sutthacheep, et al.	2012	87	Cover	Hard	NA	NA	NA	comm	NA	NA	belt transect	transect	field	N	April	February	2010	2011	15	May	1998	NA	very poorly estimated	2009-2010	2010	NA	NA	Y		Y			8-10m	11 45'00.6" N	102 32'41.3" E	11.750111	11.750111	102.544806	Indian	Gulf of Thailand	Indian.Gulf of Thailand	Eastern Indian	A Phak Waeng	Figure 3	Y	% cover	70.677
[truncated: 26 more columns]
